# Supplementary material for: Ethyl 3-(2,4-difluoro­phen­oxy)-2-(4-methoxy­phen­yl)acrylate
Source: Acta Crystallogr Sect E Struct Rep Online. 2008 Nov 20;64(Pt 12):o2374. doi: 10.1107/S1600536808036945 (PMC2960068; doi:10.1107/S1600536808036945)
Supplement: Supplementary file 2 [file e-64-o2374-Isup2.hkl]

# 
# h,k,l, Fc-squared, Fo-squared, sigma(Fo-squared) and status flag 
# 
data_I
_shelx_title ' X in P2(1)/c' 
_shelx_refln_list_code          4 
_shelx_F_calc_maximum      197.00 
_exptl_crystal_F_000       696.00 
_reflns_d_resolution_high  0.8114 
 
loop_ 
 _symmetry_equiv_pos_as_xyz 
 'x, y, z' 
 '-x, y+1/2, -z+1/2' 
 '-x, -y, -z' 
 'x, -y-1/2, z-1/2' 
 
_cell_length_a    17.2952 
_cell_length_b     7.2942 
_cell_length_c    14.2332 
_cell_angle_alpha  90.000 
_cell_angle_beta  113.732 
_cell_angle_gamma  90.000 
 
_shelx_F_squared_multiplier     1.000 
 
loop_ 
 _refln_index_h 
 _refln_index_k 
 _refln_index_l 
 _refln_F_squared_calc 
 _refln_F_squared_meas 
 _refln_F_squared_sigma 
 _refln_observed_status 
   1   0   0     4806.62     4233.44     35.56 o 
   2   0   0      449.04      398.13      3.29 o 
   3   0   0      898.00      871.43      5.89 o 
   4   0   0      553.11      514.29      5.29 o 
   5   0   0        2.59        0.09      1.16 o 
   6   0   0      507.15      446.81      8.90 o 
   7   0   0        1.56        3.28      1.29 o 
   8   0   0      223.04      233.34      5.32 o 
   9   0   0      729.54      642.94      9.26 o 
  10   0   0      113.51      103.78      5.48 o 
  11   0   0      173.50      155.98      5.70 o 
  12   0   0       71.83       72.41      5.79 o 
  13   0   0      151.75      156.95      7.52 o 
  14   0   0       20.90       23.06      4.54 o 
  15   0   0       62.53       63.34      6.52 o 
  16   0   0        2.91       -1.33      4.08 o 
  17   0   0        8.02       12.70      4.35 o 
  18   0   0        0.17       -4.45      8.10 o 
  19   0   0       31.70       36.48      7.17 o 
   1   1   0     1199.35     1200.33      6.22 o 
   2   1   0     1516.64     1532.95      8.51 o 
   3   1   0     1178.13     1244.81     18.34 o 
   4   1   0       78.40       99.93      2.58 o 
   5   1   0       27.20       19.84      1.44 o 
   6   1   0       13.63        3.82      1.38 o 
   7   1   0      769.98      805.43      9.14 o 
   8   1   0      294.40      289.83      6.11 o 
   9   1   0      119.63      117.53      4.45 o 
  10   1   0       70.98       69.86      3.75 o 
  11   1   0       83.73       85.48      4.56 o 
  12   1   0       71.56       82.12      7.26 o 
  13   1   0     2106.16     2052.86     65.43 o 
  14   1   0      183.79      174.24      7.79 o 
  15   1   0      352.69      369.39     15.16 o 
  16   1   0        2.00        3.50      3.91 o 
  17   1   0       55.89       63.60      5.78 o 
  18   1   0        9.28       15.81      4.83 o 
  19   1   0        0.54        2.55      4.27 o 
   0   2   0     2069.38     1882.16     14.97 o 
   1   2   0     1990.77     1868.49     10.70 o 
   2   2   0    17707.67    17195.30    154.53 o 
   3   2   0        5.50        6.09      1.51 o 
   4   2   0     3216.69     3142.54     27.51 o 
   5   2   0       85.54       89.16      3.10 o 
   6   2   0       38.45       52.49      2.65 o 
   7   2   0      362.29      386.94      6.83 o 
   8   2   0       18.91       11.35      2.24 o 
   9   2   0      137.65      165.31     11.44 o 
  10   2   0       45.12       38.50      5.59 o 
  11   2   0      252.79      230.81      7.16 o 
  12   2   0       28.09       29.28      4.52 o 
  13   2   0       51.46       59.66      5.30 o 
  14   2   0       80.35       93.01      5.81 o 
  15   2   0        8.77       12.10      3.65 o 
  16   2   0       31.35       42.11      4.99 o 
  17   2   0       25.43       21.85      4.69 o 
  18   2   0        5.15       15.16     10.53 o 
  19   2   0        0.76        3.03      4.58 o 
   1   3   0      408.88      430.15      6.34 o 
   2   3   0       49.00       66.93      2.83 o 
   3   3   0       49.08       52.14      2.83 o 
   4   3   0       61.51       93.37      3.44 o 
   5   3   0        0.17        4.54      1.61 o 
   6   3   0      217.13      206.36      5.42 o 
   7   3   0     1537.05     1506.34     14.75 o 
   8   3   0       49.64       44.06      3.59 o 
   9   3   0      534.33      554.83     10.16 o 
  10   3   0        1.39        0.06      2.83 o 
  11   3   0      984.69      974.06     14.71 o 
  12   3   0      428.21      440.51     25.08 o 
  13   3   0      385.56      389.44     10.78 o 
  14   3   0       31.75       30.79      4.15 o 
  15   3   0       98.70       97.96      8.67 o 
  16   3   0        3.37        5.29      3.66 o 
  17   3   0        0.86       -3.79      4.05 o 
  18   3   0       12.76       12.31      5.11 o 
   0   4   0       29.81       21.01      3.44 o 
   1   4   0        0.45        0.86      1.70 o 
   2   4   0       19.18       24.41      2.79 o 
   3   4   0     1446.24     1403.11     16.08 o 
   4   4   0       34.54       40.73      3.78 o 
   5   4   0       67.14       80.24     12.14 o 
   6   4   0      849.98      838.02     16.23 o 
   7   4   0      140.33      142.81      5.77 o 
   8   4   0      189.42      204.08     10.34 o 
   9   4   0      100.09      110.47      5.27 o 
  10   4   0        1.95        0.04      3.64 o 
  11   4   0       24.44       28.88      9.03 o 
  12   4   0      181.52      163.91      7.77 o 
  13   4   0       24.25       20.50      6.66 o 
  14   4   0        0.96        4.24      3.44 o 
  15   4   0       47.35       49.61      5.45 o 
  16   4   0        0.94       -3.54      4.49 o 
  17   4   0        9.31       14.52      9.15 o 
   1   5   0       11.92        9.85      3.33 o 
   2   5   0      350.23      362.01      8.18 o 
   3   5   0        0.00        2.48      2.49 o 
   4   5   0        1.94        2.17      3.10 o 
   5   5   0       12.87       11.37      3.31 o 
   6   5   0        0.00       -5.04      3.36 o 
   7   5   0        5.48        1.50      6.69 o 
   8   5   0       77.71       76.07      5.15 o 
   9   5   0      172.27      154.74      6.95 o 
  10   5   0      127.81      138.53      7.17 o 
  11   5   0       88.57       82.00      6.51 o 
  12   5   0       38.90       37.68      4.97 o 
  13   5   0       17.54       17.90      7.45 o 
  14   5   0        1.11       -0.62      4.00 o 
  15   5   0       18.79       21.08      5.01 o 
  16   5   0       34.51       34.39      5.93 o 
   0   6   0       23.48       17.67      4.57 o 
   1   6   0        7.72        6.34      3.01 o 
   2   6   0       36.28       35.29      4.33 o 
   3   6   0       21.23       21.21      3.75 o 
   4   6   0      231.21      230.93     14.84 o 
   5   6   0        9.26       10.26      3.41 o 
   6   6   0       11.76        8.54      3.80 o 
   7   6   0        5.85        5.05      3.52 o 
   8   6   0        6.68        2.35      3.59 o 
   9   6   0        0.71       -3.62      3.53 o 
  10   6   0        3.98        4.33      5.08 o 
  11   6   0        0.83        6.19      3.77 o 
  12   6   0       10.14        5.61      4.64 o 
  13   6   0        6.58        4.46      4.17 o 
  14   6   0        0.12       -2.74      4.70 o 
   1   7   0        1.91        2.95      3.46 o 
   2   7   0        1.81        6.38      6.46 o 
   3   7   0        7.45        8.01      3.53 o 
   4   7   0       33.05       33.23      6.97 o 
   5   7   0       11.06       15.11      3.70 o 
   6   7   0       11.38       11.10      4.26 o 
   7   7   0       12.52       12.89      4.05 o 
   8   7   0       18.89       21.26      5.08 o 
   9   7   0       11.86        7.59      5.23 o 
  10   7   0        1.99        4.04      5.59 o 
  11   7   0        0.14        4.03      4.51 o 
  12   7   0       41.67       57.17     11.29 o 
   0   8   0       18.31       11.57      6.83 o 
   1   8   0        6.22        8.65      6.63 o 
   2   8   0        1.08       -6.32      4.91 o 
   3   8   0       13.37        9.24      5.31 o 
   4   8   0       17.00       21.98      4.82 o 
   5   8   0        1.65       -3.99      5.25 o 
   6   8   0        1.17        5.68      4.01 o 
   7   8   0        0.03        3.48      3.97 o 
   8   8   0        8.19       12.44      8.52 o 
 -19   1   1       12.99       15.24      6.38 o 
 -18   1   1        6.57        1.13      6.94 o 
 -17   1   1       35.83       39.01      8.30 o 
 -16   1   1        2.75       13.89      5.25 o 
 -15   1   1      459.34      443.92     15.96 o 
 -14   1   1       35.46       28.51      5.82 o 
 -13   1   1       51.97       51.95      6.10 o 
 -12   1   1       17.39       21.57      4.35 o 
 -11   1   1        0.02       -2.71      3.39 o 
 -10   1   1      430.53      442.44     11.67 o 
  -9   1   1       31.69       39.58      3.84 o 
  -8   1   1        0.06        0.85      2.26 o 
  -7   1   1      795.40      813.08     12.60 o 
  -6   1   1     1041.39     1041.45     13.17 o 
  -5   1   1        0.30        3.16      1.64 o 
  -4   1   1        0.86        5.48      1.41 o 
  -3   1   1     3061.97     2693.29     67.53 o 
  -2   1   1      115.34      115.55      3.12 o 
  -1   1   1      141.59      147.08      3.23 o 
   0   1   1      723.58      752.41      7.06 o 
   1   1   1     6221.67     6473.37     98.46 o 
   2   1   1     2381.85     2313.26     14.85 o 
   3   1   1      116.27      113.56      3.79 o 
   4   1   1      570.06      514.98      8.43 o 
   5   1   1      177.41      180.87      5.60 o 
   6   1   1      361.25      380.47      8.62 o 
   7   1   1      373.82      365.64      9.18 o 
   8   1   1      711.68      783.06     14.21 o 
   9   1   1       99.01       87.07      5.71 o 
  10   1   1      269.70      253.17      9.62 o 
  11   1   1       27.73       22.53      4.91 o 
  12   1   1     2142.25     2146.14     30.36 o 
  13   1   1        7.82       -5.59      7.06 o 
  14   1   1       17.97       13.61      6.38 o 
  15   1   1      301.36      324.19     15.10 o 
  16   1   1        2.31       -4.18      5.19 o 
  17   1   1       25.46       36.02      6.72 o 
  18   1   1       20.35       15.24      7.34 o 
 -19   2   1        2.58        3.78      5.76 o 
 -18   2   1        1.10       -2.94      5.93 o 
 -17   2   1       11.10       14.00      5.81 o 
 -16   2   1       15.19        9.43      6.55 o 
 -15   2   1       98.68      103.53      9.09 o 
 -14   2   1       13.56       13.04      5.59 o 
 -13   2   1      422.77      398.64     13.87 o 
 -11   2   1      142.00      132.01      7.57 o 
 -10   2   1        1.90        0.85      3.05 o 
  -9   2   1      179.79      193.26      7.58 o 
  -8   2   1      440.12      491.77     11.40 o 
  -7   2   1       54.92       38.69      3.84 o 
  -6   2   1       15.74       22.30      2.77 o 
  -5   2   1      288.35      287.14      7.31 o 
  -4   2   1      190.12      181.95      5.49 o 
  -3   2   1     4021.47     4080.78     24.28 o 
  -2   2   1      163.82      168.55      4.98 o 
  -1   2   1      884.03      820.68     10.04 o 
   0   2   1    38808.72    44400.98    377.43 o 
   1   2   1     9103.60     9369.58    152.42 o 
   2   2   1        1.94        1.75      2.37 o 
   3   2   1     1262.14     1223.94     13.75 o 
   4   2   1       84.70       88.11      4.41 o 
   5   2   1      354.71      347.35      8.39 o 
   6   2   1       88.97       93.12      5.20 o 
   7   2   1      691.50      761.20     14.04 o 
   8   2   1      314.45      322.00      9.91 o 
   9   2   1       36.52       31.28      4.97 o 
  10   2   1       32.14       33.26      5.14 o 
  11   2   1       58.64       60.48      5.99 o 
  12   2   1      101.45      112.47      8.76 o 
  13   2   1       28.82       26.03      6.61 o 
  14   2   1      110.01       98.40      9.43 o 
  15   2   1       24.44       29.81      6.44 o 
  16   2   1       31.65       19.37      7.68 o 
  17   2   1        6.74       -2.31      7.45 o 
  18   2   1        3.49        5.65      6.77 o 
 -18   3   1        1.71        0.00      5.98 o 
 -17   3   1        0.29        3.39      5.93 o 
 -16   3   1        1.09        8.47      5.87 o 
 -15   3   1       24.84       25.41      6.32 o 
 -14   3   1       31.11       40.20      7.17 o 
 -13   3   1     1273.50     1260.17     25.15 o 
 -12   3   1        0.30        3.10      4.85 o 
 -11   3   1       55.11       46.70      5.76 o 
 -10   3   1        1.15        0.68      3.39 o 
  -9   3   1      245.25      259.56     10.01 o 
  -8   3   1      307.84      306.10      9.74 o 
  -7   3   1       15.76        0.23      3.16 o 
  -6   3   1       45.38       43.66      4.35 o 
  -5   3   1      957.91      818.50     13.86 o 
  -4   3   1       57.50       62.02      4.24 o 
  -3   3   1      447.21      465.85      9.65 o 
  -2   3   1       52.49       47.90      3.67 o 
  -1   3   1       11.64       10.61      2.48 o 
   0   3   1     1093.08     1067.88     14.02 o 
   1   3   1      476.45      483.74      9.77 o 
   2   3   1      193.12      209.92      6.73 o 
   3   3   1      354.16      364.73      9.01 o 
   4   3   1      256.07      271.59      8.09 o 
   5   3   1      527.32      553.70     11.80 o 
   6   3   1      399.32      401.38     10.71 o 
   7   3   1      264.89      273.17      9.62 o 
   8   3   1       60.51       46.88      5.25 o 
   9   3   1      222.07      237.32      9.90 o 
  10   3   1      767.85      820.04     18.73 o 
  11   3   1      185.01      204.32     10.57 o 
  12   3   1      369.99      407.84     14.94 o 
  13   3   1      172.04      153.25     10.74 o 
  14   3   1        0.05       -4.85      5.53 o 
  15   3   1       28.19       29.02      7.11 o 
  16   3   1        3.14       -9.09      6.10 o 
  17   3   1        4.49       10.39      6.83 o 
 -17   4   1        1.37        3.67      5.98 o 
 -16   4   1       33.44       31.90      7.79 o 
 -15   4   1       26.50       14.34      7.17 o 
 -14   4   1       44.84       45.57      7.23 o 
 -13   4   1       46.35       47.04      7.85 o 
 -12   4   1       11.03       13.32      5.14 o 
 -11   4   1      173.12      213.51     10.45 o 
 -10   4   1        1.95       -4.12      4.57 o 
  -9   4   1       20.51       24.28      5.02 o 
  -8   4   1       63.53       67.04      5.99 o 
  -7   4   1       17.68       13.32      4.18 o 
  -6   4   1       19.96       27.04      4.01 o 
  -5   4   1       56.19       67.83      4.97 o 
  -4   4   1        5.26        4.12      2.94 o 
  -3   4   1       56.70       54.45      4.91 o 
  -2   4   1        2.85       -3.61      2.88 o 
  -1   4   1      150.22      140.37      6.33 o 
   0   4   1        0.06       -0.96      2.77 o 
   1   4   1       10.06       13.89      3.78 o 
   2   4   1     2612.41     2664.71     27.07 o 
   3   4   1       94.04       86.10      6.10 o 
   4   4   1      156.71      131.43      7.35 o 
   5   4   1      350.52      391.90     11.55 o 
   6   4   1      173.20      155.90      7.97 o 
   7   4   1      134.22      134.43      7.69 o 
   8   4   1       15.36       16.99      4.69 o 
   9   4   1      202.12      194.80      9.95 o 
  10   4   1       10.79        9.60      5.25 o 
  11   4   1        3.88        1.69      5.42 o 
  12   4   1        8.68        1.86      5.48 o 
  13   4   1       28.77       24.73      6.32 o 
  14   4   1        1.64        0.51      5.42 o 
  15   4   1       13.93        9.09      6.49 o 
  16   4   1        1.46       -6.10      6.04 o 
 -16   5   1        2.32        4.97      6.38 o 
 -15   5   1       12.25       16.37      6.21 o 
 -14   5   1       19.42       15.41      6.94 o 
 -13   5   1       56.98       50.59      9.49 o 
 -12   5   1      139.91      127.62     11.07 o 
 -11   5   1      626.86      674.77     20.17 o 
 -10   5   1       88.68      103.13      8.75 o 
  -9   5   1       73.23       77.03      7.23 o 
  -8   5   1        5.04        0.40      4.52 o 
  -7   5   1        0.43        3.61      3.50 o 
  -6   5   1       50.45       49.69      5.87 o 
  -5   5   1        1.71       -0.68      3.95 o 
  -4   5   1       63.61       70.09      5.99 o 
  -3   5   1        0.25        1.24      3.56 o 
  -2   5   1       21.01       15.92      4.23 o 
  -1   5   1       17.30       15.81      4.29 o 
   0   5   1        7.19        9.71      3.44 o 
   1   5   1       98.01       87.73      6.50 o 
   2   5   1       31.22       39.36      5.25 o 
   3   5   1       89.00       86.82      6.38 o 
   4   5   1      436.56      432.57     13.54 o 
   5   5   1       89.68      104.95      7.17 o 
   6   5   1        0.65        8.35      3.78 o 
   7   5   1       14.31       12.25      5.25 o 
   8   5   1       19.88       17.05      5.82 o 
   9   5   1      247.78      259.90     12.27 o 
  10   5   1        9.03       10.05      5.19 o 
  11   5   1       17.11        6.32      5.98 o 
  12   5   1        1.37       -8.24      5.70 o 
  13   5   1        1.95       -2.77      5.42 o 
  14   5   1        0.15        4.69      5.64 o 
  15   5   1        0.71        1.24      5.98 o 
 -14   6   1        0.64        0.00      6.04 o 
 -13   6   1        2.19        3.50      6.55 o 
 -12   6   1      110.72      126.97     10.56 o 
 -11   6   1       17.33       21.45      7.90 o 
 -10   6   1       15.41       22.92      6.15 o 
  -9   6   1        8.76        9.94      5.65 o 
  -8   6   1       27.91       26.31      6.44 o 
  -7   6   1       43.41       49.97      7.23 o 
  -6   6   1      100.13      123.53      8.92 o 
  -5   6   1       80.67       78.62      7.46 o 
  -4   6   1      117.44      121.12      9.04 o 
  -3   6   1        1.26       -3.50      4.57 o 
  -2   6   1        0.08       -0.79      3.44 o 
  -1   6   1       30.61       34.39      5.08 o 
   0   6   1        1.52       -6.94      4.63 o 
   1   6   1        0.15       -2.26      4.40 o 
   2   6   1       21.68       20.49      5.48 o 
   3   6   1      501.55      519.46     15.97 o 
   4   6   1       52.67       70.92      7.45 o 
   5   6   1        5.44        8.81      5.31 o 
   6   6   1       47.98       36.08      7.23 o 
   7   6   1        3.56        7.73      5.42 o 
   8   6   1       47.16       51.27      7.62 o 
   9   6   1       31.81       21.91      6.72 o 
  10   6   1        0.71        4.74      5.93 o 
  11   6   1        0.19       17.67      5.31 o 
  12   6   1        1.08       -1.75      5.81 o 
  13   6   1        1.93        6.77      5.59 o 
 -12   7   1        0.55        2.54      7.79 o 
 -11   7   1       71.49       81.88     10.28 o 
 -10   7   1       27.52       29.41      7.28 o 
  -9   7   1        0.06       -4.97      6.27 o 
  -8   7   1        2.82        2.65      5.65 o 
  -7   7   1        9.36        7.23      5.81 o 
  -6   7   1        0.40       11.01      4.97 o 
  -5   7   1       14.42       16.03      6.04 o 
  -4   7   1       82.28       62.35      8.53 o 
  -3   7   1        8.71       14.96      5.19 o 
  -2   7   1       22.91       16.20      5.87 o 
  -1   7   1        0.11        1.86      4.85 o 
   0   7   1        0.40        1.41      4.74 o 
   1   7   1       20.57       22.24      5.53 o 
   2   7   1        1.15        7.00      4.35 o 
   3   7   1        0.95       -1.41      5.42 o 
   4   7   1       34.03       22.36      7.00 o 
   5   7   1       21.12       15.47      5.87 o 
   6   7   1        6.80        6.72      5.93 o 
   7   7   1        5.52       17.61      5.76 o 
   8   7   1       13.13       25.46      6.61 o 
   9   7   1       56.85       69.23      8.81 o 
  10   7   1        5.18        5.42      5.98 o 
  11   7   1        4.73       -1.92      6.44 o 
  -9   8   1       10.57        7.73      7.06 o 
  -8   8   1        0.52       -7.45      6.66 o 
  -7   8   1        0.04       -3.61      5.53 o 
  -6   8   1        1.94        8.86      5.53 o 
  -5   8   1        2.27       16.77      6.44 o 
  -4   8   1      100.43      103.81     11.01 o 
  -3   8   1       10.92       24.05      6.32 o 
  -2   8   1        0.10       -2.77      5.48 o 
  -1   8   1       11.66        9.37      6.61 o 
   0   8   1        3.32        7.73      5.48 o 
   1   8   1        0.09       10.56      5.93 o 
   2   8   1       54.55       63.24      8.98 o 
   3   8   1        5.77        3.95      5.42 o 
   4   8   1       29.89       27.72      7.73 o 
   5   8   1        6.48        6.49      6.89 o 
   6   8   1        1.62      -10.58      7.06 o 
   7   8   1        6.25        6.83      6.44 o 
   8   8   1        0.61      -10.27      7.45 o 
 -20   0   2        0.03       -8.24      7.23 o 
 -19   0   2       16.97       24.61      6.55 o 
 -18   0   2       30.99       25.46      7.34 o 
 -17   0   2       15.26       12.48      6.94 o 
 -16   0   2       35.86       33.88      6.78 o 
 -15   0   2       71.91       79.69      7.29 o 
 -14   0   2       33.09       18.75      5.14 o 
 -13   0   2      268.95      248.63     10.52 o 
 -12   0   2      166.48      165.44      8.31 o 
 -11   0   2        0.12        2.82      3.16 o 
 -10   0   2      237.79      328.70      9.79 o 
  -9   0   2      828.57      828.26     14.12 o 
  -8   0   2     2553.45     2803.15     24.12 o 
  -7   0   2     1946.39     2141.64     19.51 o 
  -6   0   2       13.34       33.65      2.77 o 
  -5   0   2    14264.17    12335.04    177.83 o 
  -4   0   2        3.18        3.10      1.52 o 
  -3   0   2    24171.62    21077.65    208.66 o 
  -2   0   2     5376.34     5033.04     80.38 o 
  -1   0   2    10781.86    11075.95    121.67 o 
   0   0   2     2135.32     2334.48     52.17 o 
   1   0   2        0.66       12.14      1.35 o 
   2   0   2      210.79      192.85      4.48 o 
   3   0   2      623.68      625.81      8.79 o 
   4   0   2      638.77      611.29      9.58 o 
   5   0   2      118.87      115.06      4.81 o 
   6   0   2      306.36      310.12      8.04 o 
   7   0   2     1222.16     1150.33     16.52 o 
   8   0   2      913.37      892.00     15.49 o 
   9   0   2      232.98      244.35      9.22 o 
  10   0   2      226.02      224.95      9.33 o 
  11   0   2        0.85       -6.18      4.12 o 
  12   0   2       15.68       20.21      7.40 o 
  13   0   2      888.12     1002.43     22.88 o 
  14   0   2      631.20      631.83     19.26 o 
  15   0   2       27.92       18.35      6.78 o 
  16   0   2       27.14       14.00      7.73 o 
  17   0   2       11.35       -2.31      6.27 o 
  18   0   2        1.63       -1.92      5.87 o 
 -20   1   2        1.35        1.92      5.76 o 
 -19   1   2        3.40       -3.56      6.49 o 
 -18   1   2       45.79       48.16      7.17 o 
 -17   1   2       13.11       16.65      5.59 o 
 -16   1   2       71.24       48.28      7.12 o 
 -15   1   2        9.44        5.53      4.35 o 
 -14   1   2       61.59       73.53      6.89 o 
 -13   1   2       12.82        7.79      4.23 o 
 -12   1   2      326.63      309.89     10.92 o 
 -11   1   2       69.11       69.25      5.25 o 
 -10   1   2       54.96       48.57      4.74 o 
  -9   1   2       15.23       21.51      3.56 o 
  -8   1   2     5967.53     5937.26    151.06 o 
  -7   1   2     1178.93     1071.61     14.15 o 
  -6   1   2     3690.43     3617.62     24.53 o 
  -5   1   2     1542.44     1342.12     13.66 o 
  -4   1   2       18.42        2.37      1.47 o 
  -3   1   2      464.80      341.10      5.88 o 
  -2   1   2        9.30        2.77      1.24 o 
  -1   1   2     2829.00     2362.88     59.33 o 
   0   1   2     5539.48     5542.51     96.09 o 
   1   1   2    10568.26    11264.52    151.04 o 
   2   1   2       53.01       66.45      3.05 o 
   3   1   2     1475.92     1587.32     14.75 o 
   4   1   2      380.54      387.80      8.00 o 
   5   1   2      168.93      209.60      6.39 o 
   6   1   2       65.03       54.57      4.29 o 
   7   1   2        0.15        5.76      2.82 o 
   8   1   2      424.72      385.40     10.88 o 
   9   1   2       47.24       46.14      4.74 o 
  10   1   2       26.28       20.78      5.14 o 
  11   1   2      208.03      192.89     10.52 o 
  12   1   2     3802.30     3909.11     41.20 o 
  13   1   2      286.17      304.13     14.02 o 
  14   1   2      116.60      112.02      9.77 o 
  15   1   2        5.16        6.04      4.91 o 
  16   1   2        6.87        4.35      5.42 o 
  17   1   2        0.08       -2.37      6.04 o 
  18   1   2        3.13        0.62      6.44 o 
 -19   2   2       21.05       27.44      7.40 o 
 -18   2   2        1.34        3.95      5.59 o 
 -17   2   2        0.11       -0.51      5.53 o 
 -16   2   2        3.65       -6.27      5.42 o 
 -15   2   2       51.91       31.57      6.32 o 
 -14   2   2        0.57       10.61      3.67 o 
 -13   2   2       36.09       29.19      5.82 o 
 -12   2   2       53.08       48.51      5.87 o 
 -11   2   2      152.02      147.45      7.97 o 
 -10   2   2      234.19      222.29      8.71 o 
  -9   2   2      858.66      895.72     15.93 o 
  -8   2   2       22.02       32.13      3.78 o 
  -7   2   2      144.41       96.46      4.81 o 
  -6   2   2      152.64      130.93      5.37 o 
  -5   2   2       55.67       40.67      3.05 o 
  -4   2   2      145.42      155.69      5.15 o 
  -3   2   2     7247.94     7154.22    138.50 o 
  -2   2   2     1362.24     1212.06     12.88 o 
  -1   2   2    32065.45    35492.87    338.69 o 
   0   2   2     1255.78     1160.40     12.63 o 
   1   2   2     6889.80     6338.60    129.20 o 
   2   2   2      342.74      384.86      7.89 o 
   3   2   2      356.70      379.48      8.17 o 
   4   2   2      819.74      882.74     13.23 o 
   5   2   2     2378.53     2537.57     23.69 o 
   6   2   2      970.55      887.32     14.88 o 
   7   2   2      176.00      172.62      7.29 o 
   8   2   2      188.01      173.58      7.86 o 
   9   2   2       30.85       16.43      4.63 o 
  10   2   2        0.32       -4.06      4.18 o 
  11   2   2      173.93      178.71      9.83 o 
  12   2   2       35.37       29.70      6.55 o 
  13   2   2       28.05       19.48      6.83 o 
  14   2   2        0.60       11.57      5.25 o 
  15   2   2        0.05        0.00      5.25 o 
  16   2   2       27.07       14.11      7.06 o 
  17   2   2       14.05        4.86      7.17 o 
 -19   3   2        4.28       -5.14      6.77 o 
 -18   3   2       27.05       28.57      7.28 o 
 -17   3   2        0.00        1.64      5.31 o 
 -16   3   2        2.85       -4.12      5.59 o 
 -15   3   2      162.22      158.38     11.07 o 
 -14   3   2      664.69      644.77     18.65 o 
 -13   3   2      105.86      128.79      8.81 o 
 -12   3   2      261.80      274.55     11.37 o 
 -11   3   2       49.17       53.48      6.10 o 
 -10   3   2      552.26      575.63     14.80 o 
  -9   3   2      137.78      151.91      7.80 o 
  -8   3   2      159.86      161.56      7.46 o 
  -7   3   2        2.84       -2.71      2.99 o 
  -6   3   2      216.40      190.65      7.24 o 
  -5   3   2        9.65       12.53      2.88 o 
  -4   3   2      134.94      118.61      5.43 o 
  -3   3   2      827.15      854.08     13.23 o 
  -2   3   2        7.24        7.11      2.65 o 
  -1   3   2      634.81      657.65     11.38 o 
   0   3   2      203.16      207.69      6.73 o 
   1   3   2       72.69       66.05      4.41 o 
   2   3   2       20.42       24.67      3.16 o 
   3   3   2      570.56      621.77     12.04 o 
   4   3   2      747.77      821.32     14.45 o 
   5   3   2       21.89       25.41      3.50 o 
   6   3   2      147.53      174.54      7.63 o 
   7   3   2       61.59       58.29      5.37 o 
   8   3   2      362.12      378.14     12.06 o 
   9   3   2       18.01       18.57      4.52 o 
  10   3   2      175.65      158.93      9.49 o 
  11   3   2       23.29       22.30      5.98 o 
  12   3   2       47.94       39.92      6.72 o 
  13   3   2       18.20       17.56      6.61 o 
  14   3   2      226.47      234.73     13.00 o 
  15   3   2       88.91      110.41      9.88 o 
  16   3   2        0.08      -10.08      6.72 o 
  17   3   2        2.01        3.84      4.97 o 
 -18   4   2        0.12       -8.89      5.93 o 
 -17   4   2       42.56       46.41      8.13 o 
 -16   4   2        0.13        0.00      5.08 o 
 -15   4   2       24.95       29.53      6.44 o 
 -14   4   2       45.97       39.13      7.34 o 
 -13   4   2       78.96       76.98      7.91 o 
 -12   4   2       43.85       51.61      7.00 o 
 -11   4   2       57.94       60.20      6.55 o 
 -10   4   2       65.56       76.58      6.38 o 
  -9   4   2       91.57       78.01      6.72 o 
  -8   4   2       19.18       23.88      4.46 o 
  -7   4   2      173.14      149.86      7.80 o 
  -6   4   2       21.19       24.28      3.90 o 
  -5   4   2      663.10      669.33     14.08 o 
  -4   4   2       26.38       26.48      4.07 o 
  -3   4   2      154.54      147.15      6.90 o 
  -2   4   2        0.48        4.40      3.22 o 
  -1   4   2      177.76      156.75      6.79 o 
   0   4   2     1165.31     1126.62     17.58 o 
   1   4   2     5386.22     5375.98     38.57 o 
   2   4   2      618.15      593.70     13.51 o 
   3   4   2      786.45      849.79     16.26 o 
   4   4   2      609.87      613.21     14.19 o 
   5   4   2      301.33      274.11     10.07 o 
   6   4   2       18.12       10.84      4.63 o 
   7   4   2        2.31        6.10      3.73 o 
   8   4   2       46.41       52.06      6.16 o 
   9   4   2       64.07       54.27      6.49 o 
  10   4   2       75.47       77.03      7.23 o 
  11   4   2        4.52        3.16      5.53 o 
  12   4   2        6.97        7.23      5.48 o 
  13   4   2        2.54        2.60      5.93 o 
  14   4   2        3.77       -0.56      6.21 o 
  15   4   2        1.06       -9.48      6.72 o 
  16   4   2       16.61       24.16      7.85 o 
 -17   5   2       10.47       15.52      7.62 o 
 -16   5   2        3.78        3.05      5.93 o 
 -15   5   2        9.45        8.02      6.94 o 
 -14   5   2        3.77       11.29      6.66 o 
 -13   5   2      115.29      106.70     10.51 o 
 -12   5   2      410.66      410.80     16.69 o 
 -11   5   2      271.29      270.89     12.84 o 
 -10   5   2        7.38       17.73      5.19 o 
  -9   5   2       22.21       11.57      5.25 o 
  -8   5   2       12.09       23.88      4.80 o 
  -7   5   2        0.79       -6.44      4.29 o 
  -6   5   2        0.00       -5.19      4.29 o 
  -5   5   2      154.94      140.38      8.31 o 
  -4   5   2      153.24      155.08      8.48 o 
  -3   5   2      244.92      250.66      9.73 o 
  -2   5   2        0.41       -4.35      3.56 o 
  -1   5   2      102.60       82.48      6.95 o 
   0   5   2       12.26       21.11      4.52 o 
   1   5   2       61.43       44.39      5.14 o 
   2   5   2        0.55        5.14      3.84 o 
   3   5   2       43.89       46.47      5.59 o 
   4   5   2      436.73      441.48     13.93 o 
   5   5   2       70.71       79.35      6.95 o 
   6   5   2       69.26       76.47      7.45 o 
   7   5   2        0.71       -4.40      4.57 o 
   8   5   2       57.26       53.19      7.23 o 
   9   5   2       42.89       48.33      6.95 o 
  10   5   2        1.69        9.48      4.97 o 
  11   5   2        2.81        7.06      5.31 o 
  12   5   2       15.46       18.23      7.28 o 
  13   5   2        1.93        1.69      5.87 o 
  14   5   2        0.17       -5.48      6.04 o 
  15   5   2       41.14       55.67      8.75 o 
 -15   6   2        1.44       12.14      7.00 o 
 -14   6   2        6.59        3.61      6.27 o 
 -13   6   2       45.85       37.21      8.41 o 
 -12   6   2        4.90        9.77      6.66 o 
 -11   6   2        0.06        5.14      5.48 o 
 -10   6   2       39.14       58.44      7.17 o 
  -9   6   2       40.81       51.55      6.55 o 
  -8   6   2        0.39        6.72      4.46 o 
  -7   6   2       15.40        9.03      5.53 o 
  -6   6   2        8.93        7.51      5.19 o 
  -5   6   2        0.80       10.95      3.90 o 
  -4   6   2      169.37      166.09      9.55 o 
  -3   6   2       73.44       63.31      6.27 o 
  -2   6   2        3.04        6.55      4.29 o 
  -1   6   2        0.01        8.02      4.12 o 
   0   6   2       31.99       29.59      6.21 o 
   1   6   2        7.21       -1.19      5.25 o 
   2   6   2        9.40        7.90      5.08 o 
   3   6   2       25.63       27.50      6.04 o 
   4   6   2       13.21       15.81      5.87 o 
   5   6   2       10.67       14.68      4.91 o 
   6   6   2        8.77       15.24      5.02 o 
   7   6   2        3.78        7.51      5.36 o 
   8   6   2       19.27       17.67      6.38 o 
   9   6   2        0.00        3.61      5.25 o 
  10   6   2       37.31       41.22      7.57 o 
  11   6   2        5.98        2.88      5.42 o 
  12   6   2        0.16       -0.62      6.44 o 
  13   6   2        1.08        8.92      6.10 o 
 -13   7   2       19.70       33.14      8.47 o 
 -12   7   2       38.85       35.97      9.32 o 
 -11   7   2       96.42      114.03     11.63 o 
 -10   7   2        1.60        2.82      6.83 o 
  -9   7   2        2.00        6.04      6.55 o 
  -8   7   2        0.00        4.74      5.59 o 
  -7   7   2        9.89        8.19      5.59 o 
  -6   7   2        0.03        1.47      5.76 o 
  -5   7   2        6.63       18.46      5.25 o 
  -4   7   2        0.64        9.54      5.02 o 
  -3   7   2        4.79        4.23      5.19 o 
  -2   7   2        6.40       14.45      4.74 o 
  -1   7   2       14.40       13.49      4.80 o 
   0   7   2        1.46        0.45      5.02 o 
   1   7   2       37.51       43.25      7.06 o 
   2   7   2        0.09       -4.74      5.76 o 
   3   7   2       14.40       23.82      6.21 o 
   4   7   2       36.74       36.30      7.51 o 
   5   7   2       13.90        3.05      6.27 o 
   6   7   2        2.73        9.54      5.31 o 
   7   7   2        0.16        0.00      6.15 o 
   8   7   2        3.78       13.10      6.21 o 
   9   7   2        5.29        1.81      7.17 o 
  10   7   2       10.55       16.15      7.62 o 
  11   7   2        0.64        2.60      6.66 o 
  -9   8   2        4.71       10.22      7.62 o 
  -8   8   2        2.36        0.62      6.66 o 
  -7   8   2        0.55        9.03      5.42 o 
  -6   8   2        0.39        0.00      6.10 o 
  -5   8   2        8.84        4.63      6.21 o 
  -4   8   2       11.81        8.52      6.61 o 
  -3   8   2        2.51       -0.56      5.81 o 
  -2   8   2        0.31        4.46      4.97 o 
  -1   8   2        5.90       11.69      5.87 o 
   0   8   2       50.91       54.09      8.47 o 
   1   8   2        0.02        4.52      6.04 o 
   2   8   2        3.59       -6.83      6.94 o 
   3   8   2        6.63        2.31      6.72 o 
   4   8   2       20.89       15.86      7.57 o 
   5   8   2        1.54       -8.41      6.38 o 
   6   8   2        0.34       -8.98      5.98 o 
   7   8   2        6.14       -3.84      7.79 o 
 -20   1   3        0.55       -6.21      6.38 o 
 -19   1   3        0.54       -9.48      6.32 o 
 -18   1   3        7.47        8.52      4.63 o 
 -17   1   3       11.41        9.88      5.02 o 
 -16   1   3      305.06      283.72     12.78 o 
 -15   1   3        0.97        2.48      4.57 o 
 -14   1   3       54.27       67.71      6.10 o 
 -13   1   3      143.77      120.70      7.69 o 
 -12   1   3        2.82        4.06      3.10 o 
 -11   1   3       15.65       18.74      3.90 o 
 -10   1   3      248.93      312.32      9.68 o 
  -9   1   3     2011.55     2074.65     22.63 o 
  -8   1   3     1476.27     1692.90     19.05 o 
  -7   1   3     1039.28     1138.71     14.64 o 
  -6   1   3       20.27        0.96      1.64 o 
  -5   1   3      165.48      150.39      4.98 o 
  -4   1   3      119.98      123.21      4.07 o 
  -3   1   3       17.12       19.43      1.98 o 
  -2   1   3      635.40      733.95      8.87 o 
  -1   1   3     9821.80     9976.23    146.32 o 
   0   1   3      162.83      172.05      4.64 o 
   1   1   3       45.29       44.86      2.88 o 
   2   1   3      673.34      657.75      9.76 o 
   3   1   3      916.64      849.21     11.89 o 
   4   1   3      367.51      416.84      8.85 o 
   5   1   3      241.94      259.93      7.70 o 
   6   1   3     1307.85     1370.43     18.36 o 
   7   1   3      453.47      446.18     11.39 o 
   8   1   3      236.77      261.55      9.33 o 
   9   1   3      192.91      182.61      8.54 o 
  10   1   3      269.96      257.18     10.86 o 
  11   1   3        0.19        5.31      5.19 o 
  12   1   3      988.79     1033.55     22.84 o 
  13   1   3      259.20      268.16     12.78 o 
  14   1   3       88.21       89.74      8.70 o 
  15   1   3       12.80       10.11      6.89 o 
  16   1   3        0.96       -0.56      6.27 o 
  17   1   3        0.54        3.10      5.87 o 
 -20   2   3       10.43       24.33      6.72 o 
 -19   2   3       10.60        6.55      6.83 o 
 -18   2   3        4.82        6.10      5.70 o 
 -17   2   3       34.01       29.64      7.06 o 
 -16   2   3       16.80       18.86      5.98 o 
 -15   2   3        0.06       -0.85      4.74 o 
 -14   2   3      102.77      106.37      8.19 o 
 -13   2   3       13.51        5.14      4.23 o 
 -12   2   3      154.89      144.96      8.03 o 
 -11   2   3       19.83        9.20      4.12 o 
 -10   2   3       37.11       44.78      4.24 o 
  -9   2   3      633.65      650.95     13.46 o 
  -8   2   3       38.45       47.10      4.24 o 
  -7   2   3      199.90      241.46      7.64 o 
  -6   2   3       29.19       42.01      3.67 o 
  -5   2   3      385.42      331.22      7.83 o 
  -4   2   3      107.77      140.10      5.09 o 
  -3   2   3      445.92      427.74      8.30 o 
  -2   2   3     2953.81     3150.35     22.00 o 
  -1   2   3        6.55        4.40      2.31 o 
   0   2   3      298.82      321.68      7.20 o 
   1   2   3     1680.59     1632.31     16.41 o 
   2   2   3       16.40       22.08      2.60 o 
   3   2   3      151.59      173.68      6.16 o 
   4   2   3     1864.24     2109.34     21.43 o 
   5   2   3       92.93       69.16      5.37 o 
   6   2   3      329.90      359.28     10.14 o 
   7   2   3        4.47        7.73      3.16 o 
   8   2   3       73.51       79.75      5.65 o 
   9   2   3      103.29      103.44      7.29 o 
  10   2   3       64.10       48.51      6.16 o 
  11   2   3       47.16       34.61      6.44 o 
  12   2   3      205.26      211.79     11.81 o 
  13   2   3      302.98      311.36     13.74 o 
  14   2   3       38.69       41.73      6.78 o 
  15   2   3        4.35        3.84      5.59 o 
  16   2   3       13.18        5.31      7.06 o 
  17   2   3        7.22        1.92      7.40 o 
 -19   3   3        2.51       12.48      5.36 o 
 -18   3   3       80.13      101.88     10.11 o 
 -17   3   3        0.00       -1.64      5.70 o 
 -16   3   3       25.12       24.11      6.49 o 
 -15   3   3        9.79        5.14      5.59 o 
 -14   3   3        2.01       -2.15      5.42 o 
 -13   3   3       78.75       80.99      7.23 o 
 -12   3   3       18.71       19.53      5.19 o 
 -11   3   3      612.39      607.06     15.82 o 
 -10   3   3        3.36        4.40      3.78 o 
  -9   3   3        7.45       12.48      3.27 o 
  -8   3   3      273.74      296.85      9.56 o 
  -7   3   3        0.11        1.47      2.77 o 
  -6   3   3      396.37      417.07     10.37 o 
  -5   3   3      290.35      307.47      8.61 o 
  -4   3   3      298.64      301.03      8.44 o 
  -3   3   3        1.90        0.79      2.20 o 
  -2   3   3       59.34       49.71      4.01 o 
  -1   3   3      876.00      755.67     12.55 o 
   0   3   3      164.14      204.40      6.96 o 
   1   3   3     4418.33     4404.43     31.42 o 
   2   3   3       87.06       79.39      5.20 o 
   3   3   3        7.26        5.76      3.39 o 
   4   3   3      558.22      648.29     13.45 o 
   5   3   3       25.74       20.27      3.84 o 
   6   3   3      124.83      144.44      7.46 o 
   7   3   3       47.35       35.35      5.20 o 
   8   3   3      158.34      144.45      8.65 o 
   9   3   3        7.45        8.47      4.12 o 
  10   3   3        0.11        0.00      4.46 o 
  11   3   3        9.03        9.43      5.25 o 
  12   3   3       78.32       89.12      9.04 o 
  13   3   3       93.86       91.61      9.55 o 
  14   3   3      118.92      120.82     11.64 o 
  15   3   3        0.08       -8.64      5.76 o 
  16   3   3       16.71        8.07      7.17 o 
 -18   4   3        8.89        1.86      6.94 o 
 -17   4   3        5.61        3.50      4.74 o 
 -16   4   3        4.16       13.60      4.85 o 
 -15   4   3       19.70       10.67      6.27 o 
 -14   4   3      100.45       95.46      9.72 o 
 -13   4   3        1.94        3.56      5.02 o 
 -12   4   3      186.59      149.43      9.83 o 
 -11   4   3       17.51       22.81      4.91 o 
 -10   4   3        2.64       -1.47      4.18 o 
  -9   4   3       11.29       11.18      4.12 o 
  -8   4   3       62.88       59.81      5.20 o 
  -7   4   3       15.76       18.29      3.39 o 
  -6   4   3        3.30        1.98      3.27 o 
  -5   4   3       20.24       12.25      3.50 o 
  -4   4   3        1.26        1.58      3.50 o 
  -3   4   3     2046.01     2022.07     24.04 o 
  -2   4   3      139.34      140.12      7.12 o 
  -1   4   3     4377.34     4350.30     35.22 o 
   0   4   3     1321.43     1287.79     19.54 o 
   1   4   3      402.00      400.72     11.67 o 
   2   4   3      426.14      404.95     11.39 o 
   3   4   3        3.98       -0.56      3.90 o 
   4   4   3       92.44       85.36      6.61 o 
   5   4   3       54.85       62.52      5.82 o 
   6   4   3       16.97       21.28      4.74 o 
   7   4   3        1.18       -1.41      3.78 o 
   8   4   3       89.10       96.30      7.79 o 
   9   4   3       47.24       39.98      6.15 o 
  10   4   3       12.39       19.87      5.14 o 
  11   4   3        0.54       -1.92      5.08 o 
  12   4   3        0.58        5.08      4.91 o 
  13   4   3        0.03        0.56      5.98 o 
  14   4   3        1.02       -1.19      6.60 o 
  15   4   3       32.58       36.08      9.60 o 
 -17   5   3       14.38       26.76      6.77 o 
 -16   5   3        0.86       12.59      5.19 o 
 -15   5   3       29.92       16.88      7.79 o 
 -14   5   3      293.01      311.87     14.98 o 
 -13   5   3       13.15       26.93      7.00 o 
 -12   5   3       91.35      117.03      9.49 o 
 -11   5   3       35.79       52.79      6.66 o 
 -10   5   3        6.86        5.87      4.63 o 
  -9   5   3        1.50       -1.58      4.80 o 
  -8   5   3       18.95       24.62      5.31 o 
  -7   5   3       18.75       23.49      4.52 o 
  -6   5   3        0.06       -1.75      4.29 o 
  -5   5   3      133.53      126.74      8.08 o 
  -4   5   3       14.30       24.22      3.90 o 
  -3   5   3      142.28      159.81      8.42 o 
  -2   5   3       21.30       24.84      4.69 o 
  -1   5   3       93.00      106.03      7.40 o 
   0   5   3       61.80       58.79      6.27 o 
   1   5   3        2.69        2.94      4.06 o 
   2   5   3       33.11       38.90      5.53 o 
   3   5   3        0.96        2.77      4.12 o 
   4   5   3      165.64      162.59      8.99 o 
   5   5   3       20.72       33.20      5.98 o 
   6   5   3       13.61       18.23      4.74 o 
   7   5   3        3.47        5.87      4.52 o 
   8   5   3        0.15       -1.75      4.74 o 
   9   5   3        5.66        8.41      5.25 o 
  10   5   3       14.99       18.40      6.10 o 
  11   5   3       22.06       26.42      6.49 o 
  12   5   3        1.69       -7.85      6.94 o 
  13   5   3        2.32        3.56      6.21 o 
  14   5   3       20.82       13.32      7.68 o 
 -15   6   3        0.99        0.62      5.98 o 
 -14   6   3        5.08        6.55      6.49 o 
 -13   6   3       37.66       32.80      8.41 o 
 -12   6   3        2.66        8.07      6.66 o 
 -11   6   3       18.22       14.34      6.10 o 
 -10   6   3       32.56       38.05      6.78 o 
  -9   6   3        1.33       -0.45      4.40 o 
  -8   6   3       15.10       30.03      5.31 o 
  -7   6   3        0.71       -1.75      4.63 o 
  -6   6   3        1.22       -1.69      4.40 o 
  -5   6   3      121.86      126.94      9.21 o 
  -4   6   3      182.40      172.49     10.63 o 
  -3   6   3       47.54       51.27      6.55 o 
  -2   6   3        0.29        2.37      4.06 o 
  -1   6   3        0.44        2.37      4.18 o 
   0   6   3       51.29       44.16      7.34 o 
   1   6   3     1342.40     1328.97     25.40 o 
   2   6   3       67.15       55.46      7.51 o 
   3   6   3        6.13        5.42      5.25 o 
   4   6   3       66.07       67.37      7.34 o 
   5   6   3        5.05        8.07      4.80 o 
   6   6   3       10.19        8.86      5.93 o 
   7   6   3        7.93       10.22      4.97 o 
   8   6   3       60.80       57.65      8.36 o 
   9   6   3       16.12       19.82      6.83 o 
  10   6   3       39.69       37.21      6.89 o 
  11   6   3        1.74        6.55      5.81 o 
  12   6   3        1.30        0.62      6.21 o 
 -13   7   3        0.08      -12.11      8.07 o 
 -12   7   3      417.65      489.81     20.59 o 
 -11   7   3        0.79       -1.19      7.34 o 
 -10   7   3        0.01       -1.69      6.44 o 
  -9   7   3        0.93       -0.56      6.10 o 
  -8   7   3        1.02       -9.82      6.55 o 
  -7   7   3        1.04        3.56      5.02 o 
  -6   7   3       13.54       18.46      5.36 o 
  -5   7   3      118.35      111.56      9.15 o 
  -4   7   3       12.92       11.06      6.21 o 
  -3   7   3       14.24        0.96      6.10 o 
  -2   7   3        3.31        5.19      5.31 o 
  -1   7   3       16.99        8.07      5.87 o 
   0   7   3       33.96       55.67      6.83 o 
   1   7   3        0.05        4.35      5.48 o 
   2   7   3       12.76        8.30      6.94 o 
   3   7   3       41.98       47.43      7.34 o 
   4   7   3        1.56        0.51      5.48 o 
   5   7   3        1.26        6.89      4.69 o 
   6   7   3        0.65        1.07      5.08 o 
   7   7   3        0.00       -1.13      6.32 o 
   8   7   3       74.21       97.75     10.39 o 
   9   7   3       17.88       13.49      7.79 o 
  10   7   3        1.33        2.60      5.81 o 
  -9   8   3       16.56       14.00      7.90 o 
  -8   8   3        3.67       12.36      6.10 o 
  -7   8   3        8.75        4.23      6.77 o 
  -6   8   3        8.00       11.80      6.21 o 
  -5   8   3       20.24       22.02      7.00 o 
  -4   8   3       12.66       16.03      6.21 o 
  -3   8   3        4.42        0.56      5.25 o 
  -2   8   3        0.77       -6.77      6.04 o 
  -1   8   3       24.40       25.41      7.23 o 
   0   8   3       47.19       45.34      8.81 o 
   1   8   3       19.92       29.75      7.40 o 
   2   8   3       13.40        1.13      8.30 o 
   3   8   3        8.71        7.06      7.40 o 
   4   8   3        3.89       12.02      5.76 o 
   5   8   3        1.00        5.59      6.66 o 
   6   8   3        8.16       12.08      6.27 o 
 -20   0   4        0.71        7.28      5.53 o 
 -19   0   4       24.10        8.98      6.83 o 
 -18   0   4        0.42        0.51      4.97 o 
 -17   0   4       14.94       15.30      5.76 o 
 -16   0   4      375.62      335.12     14.26 o 
 -15   0   4       29.70       17.33      4.23 o 
 -14   0   4       33.29       43.19      5.87 o 
 -13   0   4      468.43      445.34     13.42 o 
 -12   0   4      794.40      707.63     15.74 o 
 -11   0   4        0.70       -3.05      2.99 o 
 -10   0   4       31.79       40.09      3.90 o 
  -9   0   4      495.07      559.73     11.74 o 
  -8   0   4     1250.96     1345.48     16.89 o 
  -7   0   4     1681.05     1639.93     17.47 o 
  -6   0   4       10.07        8.30      2.09 o 
  -5   0   4      206.21      145.78      4.87 o 
  -4   0   4    11344.84    11612.78    174.86 o 
  -3   0   4       87.48       54.39      2.88 o 
  -2   0   4      173.77      225.08      5.32 o 
  -1   0   4     6064.96     6053.06    117.58 o 
   0   0   4     3576.64     3301.61     21.14 o 
   1   0   4      417.20      372.72      7.44 o 
   2   0   4      360.51      341.81      7.60 o 
   3   0   4      890.88      950.96     13.19 o 
   4   0   4     8387.19     8979.81    185.38 o 
   5   0   4     1906.27     1927.43     21.36 o 
   6   0   4     2403.67     2480.09     25.75 o 
   7   0   4       49.62       46.03      4.80 o 
   8   0   4      104.36       80.68      6.33 o 
   9   0   4       20.46       17.05      4.35 o 
  10   0   4       26.65       19.76      4.29 o 
  11   0   4      497.08      500.57     15.74 o 
  12   0   4      421.17      429.45     15.79 o 
  13   0   4      246.03      207.30     12.38 o 
  14   0   4        0.62       -1.52      5.42 o 
  15   0   4        4.88        5.59      5.59 o 
  16   0   4        2.43        4.23      4.91 o 
  17   0   4       12.74       16.20      5.76 o 
 -20   1   4        1.73       -9.99      6.66 o 
 -19   1   4        1.33       -8.52      6.15 o 
 -18   1   4        5.68        8.92      5.42 o 
 -17   1   4       88.17       86.24      8.92 o 
 -16   1   4      277.44      248.46     12.38 o 
 -15   1   4       34.30       19.25      5.03 o 
 -14   1   4       31.46       30.43      4.07 o 
 -13   1   4       38.06       49.07      5.65 o 
 -12   1   4        6.15        5.31      3.39 o 
 -11   1   4       89.86       91.41      6.44 o 
 -10   1   4      138.27      141.81      6.90 o 
  -9   1   4     3722.87     4180.80     32.54 o 
  -8   1   4       12.31       28.68      3.90 o 
  -7   1   4     1019.35      937.41     13.66 o 
  -6   1   4        2.04        7.34      2.09 o 
  -5   1   4      720.11      644.21     10.10 o 
  -4   1   4       72.98      106.25      4.13 o 
  -3   1   4      375.49      371.23      7.21 o 
  -2   1   4      120.43       98.48      3.90 o 
  -1   1   4     2615.70     2697.55     19.32 o 
   0   1   4       38.36       48.18      3.16 o 
   1   1   4     1842.23     1719.37     16.58 o 
   2   1   4        4.79       14.79      2.48 o 
   3   1   4        0.39        1.86      2.15 o 
   4   1   4     1000.01     1195.37     16.27 o 
   5   1   4     1620.63     1884.51     21.63 o 
   6   1   4        0.00       -0.51      3.16 o 
   7   1   4      187.35      202.58      8.20 o 
   8   1   4       21.51       25.41      4.01 o 
   9   1   4       28.48       26.93      5.08 o 
  10   1   4      173.98      165.37      9.55 o 
  11   1   4      299.62      366.95     13.86 o 
  12   1   4       36.26       34.55      7.17 o 
  13   1   4        7.85       -0.51      5.65 o 
  14   1   4       47.38       64.65      7.96 o 
  15   1   4        0.01       -8.47      6.10 o 
  16   1   4        9.73        3.67      7.11 o 
 -20   2   4        1.07        7.56      5.98 o 
 -19   2   4        0.04        2.31      5.64 o 
 -18   2   4       53.59       43.42      8.02 o 
 -17   2   4       11.55       16.09      6.10 o 
 -16   2   4       35.52       30.21      6.10 o 
 -15   2   4        1.31        6.89      4.40 o 
 -14   2   4      143.50      159.28      8.87 o 
 -13   2   4        2.02        0.34      3.78 o 
 -12   2   4       96.86       75.02      6.33 o 
 -11   2   4       47.61       39.70      4.46 o 
 -10   2   4        7.80        4.74      3.33 o 
  -9   2   4       94.19      106.16      6.16 o 
  -8   2   4     1096.99     1059.12     16.38 o 
  -7   2   4      233.27      233.89      7.70 o 
  -6   2   4      639.86      595.69     11.26 o 
  -4   2   4        0.30        1.69      2.31 o 
  -3   2   4     2035.97     1949.70     18.44 o 
  -2   2   4     3237.32     3174.45     23.57 o 
  -1   2   4     1015.61     1159.74     14.25 o 
   0   2   4      145.65       96.88      4.69 o 
   1   2   4      912.05      883.90     13.13 o 
   2   2   4       67.23       91.92      4.86 o 
   3   2   4      521.26      561.72     11.35 o 
   4   2   4      676.36      756.09     13.87 o 
   5   2   4       11.63       12.65      3.27 o 
   6   2   4      385.34      386.95     11.10 o 
   7   2   4       89.33       81.85      6.44 o 
   8   2   4      118.73      109.95      7.18 o 
   9   2   4        4.92        8.30      3.84 o 
  10   2   4        5.34        1.98      4.40 o 
  11   2   4       36.14       47.32      6.72 o 
  12   2   4       47.14       67.42      8.19 o 
  13   2   4       97.08       87.49      9.09 o 
  14   2   4       15.96       22.13      6.44 o 
  15   2   4       56.87       51.78      9.09 o 
  16   2   4       10.22        2.48      7.11 o 
 -19   3   4        1.38        1.86      5.93 o 
 -18   3   4       32.65       33.20      8.13 o 
 -17   3   4       15.80       22.41      6.55 o 
 -16   3   4       52.47       44.10      7.57 o 
 -15   3   4       18.32       27.61      6.10 o 
 -14   3   4       70.71       90.92      7.91 o 
 -13   3   4       93.07       91.84      7.85 o 
 -12   3   4       81.02       80.32      7.29 o 
 -11   3   4      245.38      250.01      9.84 o 
 -10   3   4        2.14        7.23      2.77 o 
  -9   3   4       65.10       61.96      5.59 o 
  -8   3   4      236.63      242.33      9.11 o 
  -7   3   4     1228.58     1191.11     18.44 o 
  -6   3   4      121.64      121.91      6.16 o 
  -5   3   4      341.41      327.30      9.12 o 
  -4   3   4       69.88       45.70      4.29 o 
  -3   3   4      939.06      950.44     14.83 o 
  -2   3   4      413.61      444.45     10.09 o 
  -1   3   4      245.72      217.46      7.53 o 
   0   3   4      644.49      694.13     13.02 o 
   1   3   4      779.87      737.19     13.54 o 
   2   3   4      521.85      556.49     12.09 o 
   3   3   4     1072.26     1164.28     18.02 o 
   4   3   4      184.02      194.73      7.92 o 
   5   3   4        5.39        5.53      3.27 o 
   6   3   4       26.27       23.77      4.86 o 
   7   3   4        0.73       -5.08      3.67 o 
   8   3   4        0.02        1.07      3.61 o 
   9   3   4       44.79       44.04      6.21 o 
  10   3   4        4.26        6.77      4.97 o 
  11   3   4      265.13      278.11     13.68 o 
  12   3   4      153.82      154.36     11.53 o 
  13   3   4      368.71      391.98     17.25 o 
  14   3   4        0.02       -2.88      5.93 o 
  15   3   4       13.76       25.07      7.62 o 
 -18   4   4       21.86       22.75      7.23 o 
 -17   4   4        5.28        2.88      6.44 o 
 -16   4   4        0.65        0.00      5.25 o 
 -15   4   4        2.20       14.56      4.40 o 
 -14   4   4       24.23       30.09      5.93 o 
 -13   4   4       21.74       30.77      6.27 o 
 -12   4   4      150.29      175.11     10.11 o 
 -11   4   4      321.39      319.23     12.95 o 
 -10   4   4        5.37        6.49      3.90 o 
  -9   4   4        7.66       12.25      4.01 o 
  -8   4   4        5.94        0.62      3.44 o 
  -7   4   4       16.65       16.20      4.23 o 
  -6   4   4      245.00      223.60      9.05 o 
  -5   4   4      155.81      152.96      7.57 o 
  -4   4   4      225.59      211.82      8.54 o 
  -3   4   4        6.17        5.65      4.18 o 
  -2   4   4      849.00      777.60     15.58 o 
  -1   4   4       33.76       37.21      4.63 o 
   0   4   4     1616.94     1513.05     21.81 o 
   1   4   4     1652.06     1565.22     22.50 o 
   2   4   4       17.48       15.41      4.57 o 
   3   4   4       21.33       14.62      4.29 o 
   4   4   4      178.00      170.43      8.87 o 
   5   4   4        9.69        5.76      3.95 o 
   6   4   4        7.81        9.03      4.35 o 
   7   4   4        0.22        0.00      4.40 o 
   8   4   4      128.22      113.61      8.42 o 
   9   4   4       77.83       71.39      7.51 o 
  10   4   4        3.71        4.69      5.59 o 
  11   4   4        9.54        9.99      6.55 o 
  12   4   4        3.55       -9.09      6.72 o 
  13   4   4        4.70        2.88      7.11 o 
  14   4   4        9.45        7.34      8.07 o 
 -17   5   4        5.12        6.27      6.27 o 
 -16   5   4        3.81        7.68      5.81 o 
 -15   5   4        8.03        6.72      7.51 o 
 -14   5   4       89.94       82.51      9.71 o 
 -13   5   4      258.27      273.90     14.36 o 
 -12   5   4      248.71      245.07     13.12 o 
 -11   5   4        0.32       -7.79      5.19 o 
 -10   5   4        2.80        0.85      4.63 o 
  -9   5   4        3.28        6.77      4.85 o 
  -8   5   4        5.92        6.49      4.18 o 
  -7   5   4        2.08        5.87      3.44 o 
  -6   5   4       94.28       94.50      7.29 o 
  -5   5   4      569.93      587.75     15.19 o 
  -4   5   4       13.24       12.14      4.69 o 
  -3   5   4       86.38       75.75      6.78 o 
  -2   5   4        2.15        1.98      4.06 o 
  -1   5   4       56.61       39.19      6.44 o 
   0   5   4       54.98       61.22      6.44 o 
   1   5   4       15.89       17.84      4.63 o 
   2   5   4      419.47      408.22     13.19 o 
   3   5   4        4.95        4.01      4.57 o 
   4   5   4        4.36        2.65      3.73 o 
   5   5   4       29.67       32.30      5.31 o 
   6   5   4        1.25       -1.24      4.74 o 
   7   5   4        8.37        3.10      4.97 o 
   8   5   4        0.48        8.41      4.12 o 
   9   5   4      134.08      121.52     10.28 o 
  10   5   4        0.72        2.09      5.53 o 
  11   5   4        0.18       -9.43      6.44 o 
  12   5   4        0.17        5.87      6.10 o 
  13   5   4       54.44       84.58      9.88 o 
 -15   6   4        0.76       -7.51      7.00 o 
 -14   6   4       29.43       24.28      7.79 o 
 -13   6   4       20.62        8.41      7.34 o 
 -12   6   4        0.16        1.58      5.93 o 
 -11   6   4      143.75      137.45     11.64 o 
 -10   6   4        0.70       -8.64      5.76 o 
  -9   6   4        0.26        7.96      4.85 o 
  -8   6   4        0.09        9.03      4.35 o 
  -7   6   4       17.58       15.75      5.25 o 
  -6   6   4       44.85       37.38      6.32 o 
  -5   6   4       64.52       60.65      7.17 o 
  -4   6   4        7.85       11.86      4.69 o 
  -3   6   4       71.94       71.61      7.79 o 
  -2   6   4       28.08       18.52      5.82 o 
  -1   6   4        1.85        7.68      4.69 o 
   0   6   4      635.90      585.22     17.74 o 
   1   6   4       56.20       46.08      7.74 o 
   2   6   4       58.99       49.24      6.83 o 
   3   6   4        0.96       -5.25      5.42 o 
   4   6   4        6.15        9.48      4.85 o 
   5   6   4        0.91       11.69      5.02 o 
   6   6   4        7.87       -4.40      6.15 o 
   7   6   4       10.98       14.28      5.65 o 
   8   6   4       24.72       25.07      6.38 o 
   9   6   4        8.12        8.41      6.49 o 
  10   6   4        4.73       11.80      5.98 o 
  11   6   4        0.18        1.24      6.15 o 
 -13   7   4        0.12       -3.22      8.58 o 
 -12   7   4       15.39        3.67      7.96 o 
 -11   7   4       10.96        8.24      7.28 o 
 -10   7   4        2.41        6.83      6.38 o 
  -9   7   4        1.38       -9.65      6.44 o 
  -8   7   4        2.17        7.45      5.25 o 
  -7   7   4       38.95       43.93      7.40 o 
  -6   7   4        5.87        5.02      5.87 o 
  -5   7   4        0.03       -1.02      4.63 o 
  -4   7   4        9.85        7.85      5.31 o 
  -3   7   4       13.70       15.52      5.65 o 
  -2   7   4       15.95       13.10      6.66 o 
  -1   7   4        0.13       -8.24      5.59 o 
   0   7   4      109.37      136.58     10.22 o 
   1   7   4       20.16       24.78      6.72 o 
   2   7   4        2.63       11.12      5.76 o 
   3   7   4       22.38       31.50      6.72 o 
   4   7   4        5.84        1.58      6.04 o 
   5   7   4        4.15       13.15      5.36 o 
   6   7   4        0.01        0.56      5.59 o 
   7   7   4        6.10        8.24      6.83 o 
   8   7   4       26.77       20.21      7.85 o 
   9   7   4        1.82       11.52      6.27 o 
  -9   8   4        0.50        3.16      5.81 o 
  -8   8   4        0.16      -12.28      8.19 o 
  -7   8   4        0.39        3.61      6.66 o 
  -6   8   4        2.90        9.54      5.98 o 
  -5   8   4       14.23       12.31      6.83 o 
  -4   8   4        9.86        5.81      6.77 o 
  -3   8   4        0.00       -1.13      5.93 o 
  -2   8   4        2.75        9.77      6.10 o 
  -1   8   4       12.92       17.27      7.06 o 
   0   8   4       10.98       17.39      7.51 o 
   1   8   4       80.69       52.80     10.17 o 
   2   8   4        0.43      -11.52      7.68 o 
   3   8   4        4.63       12.76      6.38 o 
   4   8   4        3.99       -3.73      6.10 o 
   5   8   4        0.95        4.46      5.42 o 
 -21   1   5        7.37        8.47      7.11 o 
 -20   1   5        0.02        4.23      4.74 o 
 -19   1   5       16.23       21.28      6.21 o 
 -18   1   5       47.27       46.75      7.85 o 
 -17   1   5       87.90       93.64      8.75 o 
 -16   1   5       98.86      100.20      8.47 o 
 -15   1   5      285.97      260.77     11.71 o 
 -14   1   5        0.82       -4.52      3.67 o 
 -13   1   5        0.00        7.23      3.10 o 
 -12   1   5      334.74      331.77     11.21 o 
 -10   1   5      340.25      313.24      9.74 o 
  -9   1   5     1169.36     1206.05     17.81 o 
  -8   1   5       16.20       29.81      3.50 o 
  -7   1   5      131.12      150.61      6.33 o 
  -6   1   5      169.84      184.41      6.34 o 
  -5   1   5       51.34       43.78      3.39 o 
  -4   1   5       17.04       12.25      2.31 o 
  -3   1   5      150.09      167.51      5.49 o 
  -2   1   5      534.55      619.25     10.18 o 
  -1   1   5     2245.82     2200.75     19.32 o 
   0   1   5        9.94        9.48      2.82 o 
   1   1   5       14.44       21.06      2.88 o 
   2   1   5       23.24       21.29      2.99 o 
   3   1   5      971.08     1110.19     16.08 o 
   4   1   5       84.80      100.11      5.76 o 
   5   1   5     2046.60     2304.63     25.47 o 
   6   1   5        7.49        0.56      3.90 o 
   7   1   5      266.08      275.65     10.41 o 
   8   1   5        0.23        2.37      3.27 o 
   9   1   5       49.45       57.99      6.44 o 
  10   1   5       73.20       77.71      7.34 o 
  11   1   5       69.91       55.80      7.62 o 
  12   1   5        4.88        4.29      5.42 o 
  13   1   5       51.14       50.48      7.06 o 
  14   1   5        6.76        6.10      6.04 o 
  15   1   5        5.18        6.60      6.38 o 
  16   1   5        3.55        9.03      7.11 o 
 -20   2   5        2.35        6.83      6.27 o 
 -19   2   5       39.66       45.11      7.90 o 
 -18   2   5       19.83       19.87      5.48 o 
 -17   2   5       49.74       37.89      7.62 o 
 -16   2   5      225.07      175.62     11.59 o 
 -15   2   5       26.11       26.03      5.25 o 
 -14   2   5       12.81        9.09      5.02 o 
 -13   2   5       80.77       71.00      7.57 o 
 -12   2   5       14.27       15.07      4.46 o 
 -11   2   5      155.73      152.49      7.80 o 
 -10   2   5       92.06      113.61      6.38 o 
  -9   2   5      116.77      100.53      5.93 o 
  -8   2   5      353.68      432.24     10.93 o 
  -7   2   5      631.81      632.24     12.39 o 
  -6   2   5      261.23      234.42      7.59 o 
  -5   2   5       33.38       16.09      3.28 o 
  -4   2   5     4891.49     5276.08     33.10 o 
  -2   2   5       92.89       84.71      4.75 o 
  -1   2   5     2301.60     2375.94     21.97 o 
   0   2   5       57.80       47.68      3.84 o 
   1   2   5     1195.44     1186.73     16.41 o 
   2   2   5      108.66      125.18      5.82 o 
   3   2   5      673.58      728.29     13.86 o 
   4   2   5     1362.82     1520.29     20.80 o 
   5   2   5      287.28      278.86      9.96 o 
   6   2   5      334.60      344.92     11.38 o 
   7   2   5       29.01       28.96      4.86 o 
   8   2   5       10.70       14.06      4.29 o 
   9   2   5        4.62       -3.10      4.23 o 
  10   2   5        1.67        3.39      4.80 o 
  11   2   5      141.08      131.53     10.51 o 
  12   2   5        2.66        2.99      5.81 o 
  13   2   5       10.58        9.09      6.49 o 
  14   2   5       29.25       28.12      6.89 o 
  15   2   5        0.90        9.26      6.49 o 
 -19   3   5       20.58       15.81      8.36 o 
 -18   3   5        7.01       11.35      5.25 o 
 -17   3   5       28.26       23.77      6.55 o 
 -16   3   5        1.15       -2.94      4.97 o 
 -15   3   5       14.05       18.35      5.48 o 
 -14   3   5      336.17      327.53     13.75 o 
 -13   3   5       18.27       12.70      5.08 o 
 -12   3   5        1.52       -0.34      4.29 o 
 -11   3   5       46.76       -2.43      4.80 o 
 -10   3   5        1.29        0.00      3.50 o 
  -9   3   5      587.07      651.69     15.03 o 
  -8   3   5      178.83      193.69      8.65 o 
  -7   3   5      308.88      336.41     10.08 o 
  -6   3   5        5.44        3.27      3.05 o 
  -5   3   5      234.26      258.45      8.71 o 
  -4   3   5     1098.31     1191.25     17.40 o 
  -3   3   5      815.47      778.10     14.06 o 
  -2   3   5      642.72      575.99     12.27 o 
  -1   3   5        3.33       10.05      3.16 o 
   0   3   5       75.07       62.76      4.86 o 
   1   3   5      136.58      127.97      6.73 o 
   2   3   5      150.50      142.73      7.01 o 
   3   3   5      131.05      143.15      7.29 o 
   4   3   5       27.21       26.14      4.35 o 
   5   3   5        7.44        4.74      3.78 o 
   6   3   5        8.70        4.46      4.46 o 
   7   3   5       21.52       22.36      5.48 o 
   8   3   5        0.22        1.98      4.40 o 
   9   3   5      323.56      312.12     13.07 o 
  10   3   5        6.12        4.12      6.38 o 
  11   3   5      119.57      120.38     10.34 o 
  12   3   5      137.73      151.34     10.85 o 
  13   3   5        4.64       10.73      6.38 o 
  14   3   5        6.90        7.23      7.68 o 
  15   3   5        3.03        2.60      7.00 o 
 -19   4   5        0.50        3.22      5.48 o 
 -18   4   5        0.00        0.62      6.21 o 
 -17   4   5       23.10       13.15      6.94 o 
 -16   4   5        1.58       13.38      4.57 o 
 -15   4   5        7.13       -2.48      6.27 o 
 -14   4   5        0.36        6.10      4.91 o 
 -13   4   5       14.37       27.78      5.25 o 
 -12   4   5       26.38       21.91      6.38 o 
 -11   4   5       12.93       14.79      4.97 o 
 -10   4   5       95.43      105.01      7.74 o 
  -9   4   5        1.94        2.77      3.84 o 
  -8   4   5       90.52       95.35      7.12 o 
  -7   4   5        0.57       -5.93      3.95 o 
  -4   4   5       38.36       36.82      4.97 o 
  -3   4   5      250.20      267.18      9.79 o 
  -2   4   5      594.31      609.54     14.30 o 
  -1   4   5       91.19      100.27      6.50 o 
   0   4   5       18.34       11.74      3.84 o 
   1   4   5      264.92      257.22     10.18 o 
   2   4   5        8.27        3.78      3.84 o 
   3   4   5       84.74       87.38      7.06 o 
   4   4   5       29.70       34.55      5.31 o 
   5   4   5       20.73       14.62      4.86 o 
   6   4   5       21.96       33.71      5.31 o 
   7   4   5       31.66       38.68      5.65 o 
   8   4   5        4.13        7.00      4.40 o 
   9   4   5       87.35       72.41      7.91 o 
  10   4   5       27.64       19.42      6.15 o 
  11   4   5        1.49        3.73      6.15 o 
  12   4   5       12.24       11.91      7.79 o 
  13   4   5       63.85       72.05      9.94 o 
  14   4   5        1.89        3.90      6.72 o 
 -17   5   5        0.07        5.64      6.21 o 
 -16   5   5        1.73       12.36      5.31 o 
 -15   5   5        0.95        2.77      5.08 o 
 -14   5   5        7.31        7.34      5.81 o 
 -13   5   5      112.66      127.09     10.51 o 
 -12   5   5       89.96       96.86      9.09 o 
 -11   5   5      174.17      197.39     11.58 o 
 -10   5   5       12.32        6.77      5.76 o 
  -9   5   5       37.31       41.39      6.04 o 
  -8   5   5       84.21       79.07      7.40 o 
  -7   5   5       18.44       15.75      5.02 o 
  -6   5   5        7.96       19.31      4.06 o 
  -5   5   5        0.84       -5.31      4.74 o 
  -4   5   5        0.02        4.91      3.78 o 
  -3   5   5        0.14       -6.94      4.80 o 
  -2   5   5        0.55        2.43      3.61 o 
  -1   5   5        0.66        1.41      4.35 o 
   0   5   5      358.63      368.03     13.02 o 
   1   5   5        0.11        5.08      4.74 o 
   2   5   5       57.90       47.21      6.61 o 
   3   5   5        0.02        4.29      4.12 o 
   4   5   5       17.01       23.82      5.31 o 
   5   5   5        0.20       -4.63      4.63 o 
   6   5   5        9.01       17.78      5.65 o 
   7   5   5       22.04       23.37      6.49 o 
   8   5   5       56.17       68.66      8.30 o 
   9   5   5       18.88       16.71      6.21 o 
  10   5   5        9.57        9.37      6.77 o 
  11   5   5       42.84       53.36      8.41 o 
  12   5   5       19.93       35.40      8.13 o 
 -15   6   5        6.02        1.86      6.55 o 
 -14   6   5        1.41       -0.56      6.60 o 
 -13   6   5      179.28      195.50     12.77 o 
 -12   6   5      136.24      151.06     11.47 o 
 -11   6   5       83.96       84.83      9.77 o 
 -10   6   5        8.61        7.40      6.32 o 
  -9   6   5        1.68        1.92      4.57 o 
  -8   6   5        1.25        5.53      4.63 o 
  -7   6   5       19.10       15.58      5.76 o 
  -6   6   5        0.10        6.55      4.57 o 
  -5   6   5        0.09        0.85      4.57 o 
  -4   6   5        1.57        8.86      4.69 o 
  -3   6   5        0.04        1.69      4.85 o 
  -2   6   5      174.80      158.69      9.38 o 
  -1   6   5       34.52       27.38      6.78 o 
   0   6   5      649.61      650.61     19.55 o 
   1   6   5       39.47       43.82      6.95 o 
   2   6   5        0.20        5.76      4.91 o 
   3   6   5       27.17       31.56      6.38 o 
   4   6   5        3.09        8.98      5.70 o 
   5   6   5       22.83       23.60      6.04 o 
   6   6   5        0.00        1.02      5.64 o 
   7   6   5       77.63       66.41      9.04 o 
   8   6   5        5.61       12.93      6.10 o 
   9   6   5        1.38       -1.19      6.89 o 
  10   6   5       14.52        1.24      7.51 o 
 -13   7   5      217.27      258.30     16.61 o 
 -12   7   5        8.15        3.67      8.13 o 
 -11   7   5       22.87       10.67      7.57 o 
 -10   7   5        0.02       -5.70      6.32 o 
  -9   7   5        1.36       -0.56      6.04 o 
  -8   7   5        0.00       16.14      5.14 o 
  -7   7   5        8.92       11.01      5.25 o 
  -6   7   5        0.52        7.73      5.31 o 
  -5   7   5        2.17        0.00      5.70 o 
  -4   7   5       11.61       13.04      5.42 o 
  -3   7   5       19.50       10.50      5.81 o 
  -2   7   5       14.20       24.44      5.76 o 
  -1   7   5        4.65       17.05      5.31 o 
   0   7   5       20.49       24.84      6.61 o 
   1   7   5      137.84      131.74     11.86 o 
   2   7   5       92.82       94.43     10.22 o 
   3   7   5        5.12       14.00      6.10 o 
   4   7   5        1.42        1.64      5.31 o 
   5   7   5        0.03        0.00      5.76 o 
   6   7   5        2.11       12.98      6.72 o 
   7   7   5       21.69       11.63      7.68 o 
   8   7   5        7.15        8.30      7.34 o 
  -9   8   5        4.40        3.22      6.10 o 
  -8   8   5        1.91       10.05      5.48 o 
  -7   8   5        0.00        0.00      6.21 o 
  -6   8   5        0.57       -0.62      6.44 o 
  -5   8   5        1.72       -1.19      6.15 o 
  -4   8   5        7.65       14.79      6.21 o 
  -3   8   5        4.90       11.23      5.42 o 
  -2   8   5        1.35        1.75      6.38 o 
  -1   8   5        0.93        9.48      6.89 o 
   0   8   5      244.60      224.78     15.26 o 
   1   8   5      142.07      159.13     11.92 o 
   2   8   5       10.16        9.20      7.90 o 
   3   8   5        5.03       -4.40      7.34 o 
   4   8   5        1.16       -0.62      6.83 o 
 -21   0   6       11.35       -8.30      6.60 o 
 -20   0   6        2.17        3.56      6.15 o 
 -19   0   6      113.42      132.40     10.73 o 
 -18   0   6       93.11       82.85      8.98 o 
 -17   0   6      453.60      386.34     15.06 o 
 -16   0   6      250.28      254.19     11.59 o 
 -15   0   6        2.85        0.79      3.90 o 
 -14   0   6        9.75        4.46      4.74 o 
 -13   0   6      125.62      103.51      7.51 o 
 -12   0   6      203.31      190.65      8.59 o 
 -11   0   6       16.36       11.86      3.90 o 
 -10   0   6      427.69      452.36     11.73 o 
  -9   0   6     1165.69     1197.51     17.75 o 
  -8   0   6        0.09        8.52      2.71 o 
  -7   0   6      848.40      782.05     13.16 o 
  -6   0   6        0.96        2.31      2.03 o 
  -5   0   6        0.09        1.13      2.26 o 
  -4   0   6     5102.59     5291.72     32.04 o 
  -3   0   6     7005.28     6770.19    150.19 o 
  -2   0   6       58.12       21.07      3.28 o 
  -1   0   6      732.63      914.53     13.33 o 
   0   0   6      122.89      138.73      5.77 o 
   1   0   6        4.95       13.38      2.31 o 
   2   0   6      194.66      247.13      7.86 o 
   3   0   6     2232.41     2534.99     25.72 o 
   4   0   6       12.21       16.49      3.67 o 
   5   0   6       76.51       76.03      5.76 o 
   6   0   6       41.35       42.01      4.86 o 
   7   0   6      270.38      259.17     10.46 o 
   8   0   6      119.74      111.24      7.97 o 
   9   0   6      148.38      137.53      9.04 o 
  10   0   6       20.59       17.78      5.42 o 
  11   0   6       56.15       59.52      7.91 o 
  12   0   6       34.86       42.51      6.89 o 
  13   0   6        4.09        8.75      5.31 o 
  14   0   6        0.04       -3.50      6.10 o 
  15   0   6        5.52       16.43      7.34 o 
 -21   1   6        7.17        5.81      5.98 o 
 -20   1   6       28.31       31.16      7.73 o 
 -19   1   6       41.52       47.94      7.40 o 
 -18   1   6       80.37       76.07      9.21 o 
 -17   1   6       92.10      101.72      8.47 o 
 -16   1   6        0.19       -5.76      4.74 o 
 -15   1   6      223.96      208.65     10.63 o 
 -14   1   6       31.16       28.00      4.46 o 
 -13   1   6      160.83      152.36      8.76 o 
 -12   1   6       24.03       20.27      4.35 o 
 -11   1   6       65.29       76.13      5.65 o 
 -10   1   6       18.87       19.93      4.18 o 
  -9   1   6      135.57      205.85      7.80 o 
  -8   1   6       15.44        4.18      2.77 o 
  -7   1   6        7.99       14.96      2.43 o 
  -6   1   6      473.43      431.92      9.70 o 
  -5   1   6      124.42      136.36      5.60 o 
  -4   1   6     4489.34     5222.77     32.45 o 
  -3   1   6      663.86      671.33     11.61 o 
  -2   1   6       38.02       20.56      3.28 o 
  -1   1   6     1005.51      890.79     13.59 o 
   0   1   6     1479.51     1272.69     16.64 o 
   1   1   6       26.85       11.80      3.16 o 
   2   1   6        0.49        0.23      2.48 o 
   3   1   6        7.59        4.46      4.01 o 
   4   1   6     1013.84     1131.99     18.45 o 
   5   1   6      500.93      565.75     13.77 o 
   6   1   6        2.20       -0.62      3.39 o 
   7   1   6       21.56       16.26      4.29 o 
   8   1   6       29.95       28.85      4.69 o 
   9   1   6        3.93        0.40      4.23 o 
  10   1   6       45.82       50.08      7.11 o 
  11   1   6       69.40       67.43      8.02 o 
  12   1   6        2.20       -6.15      6.15 o 
  13   1   6       38.79       59.11      7.62 o 
  14   1   6        1.67        4.74      6.55 o 
  15   1   6        2.76       10.84      6.04 o 
 -20   2   6        1.03       -9.88      7.00 o 
 -19   2   6        8.27        7.51      6.49 o 
 -18   2   6        1.34        5.36      5.98 o 
 -17   2   6      140.59      120.56     10.23 o 
 -16   2   6       50.73       56.86      7.11 o 
 -15   2   6        9.36        0.85      5.31 o 
 -14   2   6      121.30      105.14      7.91 o 
 -13   2   6       84.35       94.83      7.12 o 
 -12   2   6        2.40        3.10      3.95 o 
 -11   2   6      348.33      321.67     11.38 o 
 -10   2   6      447.33      442.94     12.24 o 
  -9   2   6      257.42      236.54      9.00 o 
  -8   2   6      167.20      207.38      7.92 o 
  -7   2   6      420.71      361.90      9.92 o 
  -6   2   6      336.91      343.31      9.57 o 
  -5   2   6      609.74      576.85     11.76 o 
  -4   2   6        8.94        6.66      2.82 o 
  -3   2   6      177.28      185.11      7.13 o 
  -2   2   6        1.25       -0.23      2.94 o 
  -1   2   6      342.45      325.59      8.95 o 
   0   2   6        3.90        5.02      3.16 o 
   1   2   6       21.35       26.09      3.73 o 
   2   2   6        1.19        7.62      2.65 o 
   3   2   6       21.77       20.66      4.18 o 
   4   2   6       19.24       18.97      4.01 o 
   5   2   6      344.10      345.21     11.43 o 
   6   2   6      172.35      166.85      8.65 o 
   7   2   6       30.76       34.72      4.63 o 
   8   2   6       31.94       33.48      5.31 o 
   9   2   6      207.76      187.71     10.63 o 
  10   2   6        3.09        0.45      5.14 o 
  11   2   6       30.57       51.83      6.89 o 
  12   2   6       52.27       43.03      7.74 o 
  13   2   6       89.12      106.12     10.39 o 
  14   2   6        2.37        5.53      6.10 o 
 -20   3   6       20.21       29.13      8.02 o 
 -19   3   6        0.42        2.43      5.64 o 
 -18   3   6       25.50       16.94      6.94 o 
 -17   3   6        0.58        9.48      4.85 o 
 -16   3   6        6.62        9.37      5.31 o 
 -15   3   6       90.33       90.71      8.70 o 
 -14   3   6       27.96       28.34      5.59 o 
 -13   3   6      143.83      150.58      9.55 o 
 -12   3   6        0.03        2.65      4.52 o 
 -11   3   6      224.27      241.82     10.29 o 
 -10   3   6      837.82      877.46     18.46 o 
  -9   3   6        3.87        7.11      3.39 o 
  -8   3   6       10.23       10.56      3.90 o 
  -7   3   6       15.80       16.20      3.61 o 
  -6   3   6      583.46      621.82     13.79 o 
  -5   3   6       19.08       21.85      3.39 o 
  -4   3   6       69.42       85.92      5.82 o 
  -3   3   6      188.92      211.55      8.26 o 
  -2   3   6      125.04      120.43      6.22 o 
  -1   3   6      258.74      261.75      9.22 o 
   0   3   6      774.79      712.46     14.72 o 
   1   3   6        0.81        2.20      3.27 o 
   2   3   6      166.57      155.34      7.74 o 
   3   3   6       79.86       75.80      5.82 o 
   4   3   6       59.79       58.56      6.04 o 
   5   3   6      300.43      334.74     11.94 o 
   6   3   6      103.92       92.70      8.59 o 
   7   3   6       33.28       35.01      5.98 o 
   8   3   6       20.32       13.66      5.25 o 
   9   3   6       64.11       82.67      7.79 o 
  10   3   6      134.44      129.20     10.79 o 
  11   3   6       33.97       18.86      8.24 o 
  12   3   6        7.51       18.52      7.06 o 
  13   3   6        0.22       -1.81      6.32 o 
  14   3   6       20.73       32.74      7.62 o 
 -19   4   6        0.32        3.90      6.32 o 
 -18   4   6        3.97        9.09      5.48 o 
 -17   4   6        4.58        1.13      6.15 o 
 -16   4   6       32.90       34.84      7.51 o 
 -15   4   6       22.42       13.10      6.21 o 
 -14   4   6       59.63       48.28      7.12 o 
 -13   4   6      473.90      461.72     16.53 o 
 -12   4   6      152.71      157.99     10.23 o 
 -11   4   6      132.38      141.30      9.49 o 
 -10   4   6       12.14        2.99      5.48 o 
  -9   4   6        3.73        1.41      4.46 o 
  -8   4   6      220.29      221.19     10.18 o 
  -7   4   6       86.28       79.93      6.55 o 
  -6   4   6        1.42        0.62      3.67 o 
  -5   4   6        2.53        3.10      3.95 o 
  -4   4   6       67.67       75.97      6.66 o 
  -3   4   6       54.99       48.46      5.87 o 
  -2   4   6      298.72      255.02     10.02 o 
  -1   4   6      117.67      115.77      7.12 o 
   0   4   6       15.63       16.20      4.80 o 
   1   4   6       96.29       96.66      7.12 o 
   2   4   6       95.22       99.76      7.57 o 
   3   4   6       39.11       35.91      5.42 o 
   4   4   6      147.84      163.47      9.32 o 
   5   4   6       16.73       22.86      5.36 o 
   6   4   6        3.52        9.60      4.57 o 
   7   4   6      111.13       98.23      8.47 o 
   8   4   6       11.96       14.11      5.65 o 
   9   4   6        0.27       -1.98      5.64 o 
  10   4   6        2.36        9.03      5.19 o 
  11   4   6        0.01        2.26      6.15 o 
  12   4   6       33.64       41.61      8.02 o 
  13   4   6        5.98        4.52      7.73 o 
 -17   5   6        0.42        5.64      6.38 o 
 -16   5   6        9.21        5.87      6.72 o 
 -15   5   6       17.22       18.40      7.17 o 
 -14   5   6        8.15       11.63      6.55 o 
 -13   5   6       94.52       92.68      9.60 o 
 -12   5   6      334.29      345.24     15.04 o 
 -11   5   6       22.75       22.70      6.77 o 
 -10   5   6       23.90       18.63      5.65 o 
  -9   5   6       31.29       29.13      6.83 o 
  -7   5   6       12.22       16.71      5.14 o 
  -6   5   6       16.14       18.57      5.36 o 
  -5   5   6       33.62       42.74      5.42 o 
  -4   5   6       13.54       13.61      5.08 o 
  -3   5   6        9.18       14.28      4.46 o 
  -2   5   6      183.35      160.92      9.44 o 
  -1   5   6      188.89      183.87     10.51 o 
   0   5   6      364.70      337.73     13.47 o 
   1   5   6      834.84      795.82     19.41 o 
   2   5   6       56.96       51.95      7.23 o 
   3   5   6        3.53        7.45      4.74 o 
   4   5   6       19.81       13.38      6.15 o 
   5   5   6        4.19       13.10      4.40 o 
   6   5   6       28.26       33.59      5.87 o 
   7   5   6       95.38       99.18      9.15 o 
   8   5   6       59.30       36.25      7.85 o 
   9   5   6       61.74       54.32      8.75 o 
  10   5   6        4.13        6.44      7.28 o 
  11   5   6       23.80       11.18      8.30 o 
 -15   6   6        1.62        4.35      6.49 o 
 -14   6   6       12.11       24.95      7.40 o 
 -13   6   6       24.44       10.78      9.65 o 
 -12   6   6       40.32       36.93      8.24 o 
 -11   6   6       39.55       30.77      8.53 o 
 -10   6   6       39.25       28.57      7.40 o 
  -9   6   6        7.56        5.31      5.65 o 
  -8   6   6       23.28       24.90      6.21 o 
  -7   6   6       34.88       43.02      6.10 o 
  -6   6   6        0.63        0.00      4.80 o 
  -5   6   6        9.52        1.75      5.14 o 
  -4   6   6       14.71       14.90      5.08 o 
  -3   6   6        7.20       14.85      4.97 o 
  -2   6   6        3.03        1.30      5.31 o 
  -1   6   6      114.48      105.52      9.32 o 
   0   6   6      104.61      106.64      8.76 o 
   1   6   6      183.15      194.34     11.98 o 
   2   6   6        6.70        8.41      5.98 o 
   3   6   6        1.33        2.43      4.85 o 
   4   6   6       14.18        8.47      6.44 o 
   5   6   6        3.76        8.30      6.04 o 
   6   6   6       18.29       16.20      7.11 o 
   7   6   6       32.64       35.00      8.24 o 
   8   6   6        2.43        7.11      5.25 o 
   9   6   6        1.82        0.62      6.32 o 
 -13   7   6       52.35       54.15      9.88 o 
 -12   7   6       30.68       25.46      8.58 o 
 -11   7   6        4.48       -0.62      7.34 o 
 -10   7   6        1.57        8.69      6.10 o 
  -9   7   6        3.71       10.73      6.49 o 
  -8   7   6        5.26       10.44      6.32 o 
  -7   7   6       12.54       16.65      6.49 o 
  -6   7   6       30.78       28.00      7.51 o 
  -5   7   6        9.89       15.64      5.59 o 
  -4   7   6       15.82       19.65      6.89 o 
  -3   7   6       10.09       10.84      5.31 o 
  -2   7   6        0.19       -6.72      6.32 o 
  -1   7   6       26.16       19.82      7.17 o 
   0   7   6       24.63       19.53      7.57 o 
   1   7   6       18.67       12.36      7.40 o 
   2   7   6       18.64       19.19      7.45 o 
   3   7   6        0.05       -0.56      6.15 o 
   4   7   6        6.05        6.94      6.77 o 
   5   7   6        0.68        3.56      6.21 o 
   6   7   6       16.52       17.95      7.23 o 
   7   7   6        2.09        6.44      7.17 o 
  -8   8   6       12.08       -6.38      7.56 o 
  -7   8   6        3.38        3.16      6.49 o 
  -6   8   6        7.72        7.40      6.60 o 
  -5   8   6        0.00       -9.74      6.49 o 
  -4   8   6        1.52       13.38      5.87 o 
  -3   8   6        0.07       -3.61      6.83 o 
  -2   8   6        1.18       -4.23      7.39 o 
  -1   8   6       25.53       39.12      9.20 o 
   0   8   6        3.21       -5.59      8.64 o 
   1   8   6        1.75        1.86      7.62 o 
   2   8   6        0.00       10.84      7.11 o 
 -21   1   7        4.13        5.14      6.94 o 
 -20   1   7        5.88        2.37      6.83 o 
 -19   1   7        5.95        8.92      5.76 o 
 -18   1   7      132.43      151.79     10.90 o 
 -17   1   7        0.09        5.81      4.85 o 
 -16   1   7        7.52        4.46      4.74 o 
 -15   1   7       57.88       47.89      6.55 o 
 -14   1   7        0.27        1.13      4.06 o 
 -13   1   7       14.38       13.27      4.29 o 
 -12   1   7       40.08       44.21      5.31 o 
 -11   1   7        5.62        5.25      3.22 o 
 -10   1   7     1482.27     1453.01     21.77 o 
  -9   1   7        0.83        2.65      2.60 o 
  -8   1   7      273.62      276.91      8.94 o 
  -7   1   7      208.19      207.82      7.58 o 
  -6   1   7      918.59     1058.95     16.18 o 
  -5   1   7      418.10      509.08     11.17 o 
  -4   1   7     2044.01     2225.26     22.78 o 
  -3   1   7      164.75      183.90      7.18 o 
  -2   1   7      153.57      203.83      7.12 o 
  -1   1   7       44.02       46.14      4.12 o 
   0   1   7       43.88       22.93      4.12 o 
   1   1   7        7.52        5.98      3.33 o 
   2   1   7      795.84      835.52     15.63 o 
   3   1   7      170.08      158.29      7.97 o 
   4   1   7        5.28        7.96      3.44 o 
   5   1   7      205.47      211.00      9.67 o 
   6   1   7       45.16       49.97      6.04 o 
   7   1   7        0.50       -1.13      4.01 o 
   8   1   7       44.40       45.29      6.32 o 
   9   1   7      116.09      113.60      8.93 o 
  10   1   7       19.76       18.63      5.81 o 
  11   1   7       92.14       94.09      9.32 o 
  12   1   7       34.22       30.94      7.17 o 
  13   1   7        7.45       20.15      5.14 o 
  14   1   7        1.43       16.54      5.87 o 
 -20   2   7        4.56       16.03      6.10 o 
 -19   2   7        5.97       14.40      6.49 o 
 -18   2   7        0.12        5.36      5.36 o 
 -17   2   7       24.57       14.57      7.06 o 
 -16   2   7       38.75       38.79      6.15 o 
 -15   2   7       46.22       45.29      6.27 o 
 -14   2   7       16.91       22.70      5.19 o 
 -13   2   7      109.82      116.43      7.80 o 
 -12   2   7       54.55       45.52      6.38 o 
 -11   2   7        0.71        7.56      3.61 o 
 -10   2   7       98.17      105.93      7.01 o 
  -9   2   7       42.29       59.80      5.31 o 
  -8   2   7        8.83        9.60      3.56 o 
  -7   2   7      106.16      103.40      6.16 o 
  -6   2   7      803.72      831.70     15.24 o 
  -5   2   7      111.27      151.28      6.89 o 
  -4   2   7      285.23      312.41      9.45 o 
  -3   2   7     2826.15     3010.79     28.24 o 
  -2   2   7       78.98       74.68      5.59 o 
  -1   2   7       51.94       46.59      4.63 o 
   0   2   7        8.64       10.39      3.44 o 
   1   2   7       21.34       20.44      4.01 o 
   2   2   7      210.36      195.77      8.43 o 
   3   2   7      213.76      254.23     10.07 o 
   4   2   7        9.79       18.57      3.78 o 
   5   2   7       65.15       55.85      6.55 o 
   6   2   7       27.86       27.67      4.86 o 
   7   2   7        0.01        0.40      4.52 o 
   8   2   7       24.58       21.51      5.31 o 
   9   2   7       41.73       53.64      6.55 o 
  10   2   7        8.20       10.90      4.97 o 
  11   2   7        7.44       11.69      5.93 o 
  12   2   7       20.87        5.70      6.66 o 
  13   2   7        1.05       -9.77      7.68 o 
 -20   3   7        1.06        1.30      6.60 o 
 -19   3   7        0.03        5.48      5.25 o 
 -18   3   7        1.61       -1.69      5.81 o 
 -17   3   7       16.63       17.56      6.83 o 
 -16   3   7      105.29      102.57      8.81 o 
 -15   3   7       11.52        8.41      4.86 o 
 -14   3   7       19.48       20.55      5.93 o 
 -13   3   7        7.94        6.55      5.19 o 
 -12   3   7     1428.04     1448.94     25.87 o 
 -11   3   7       11.50       10.50      5.25 o 
 -10   3   7      215.55      204.33      9.61 o 
  -9   3   7      176.45      173.31      8.93 o 
  -8   3   7      328.39      341.72     11.21 o 
  -7   3   7        1.18        1.47      3.84 o 
  -6   3   7       50.54       40.44      4.52 o 
  -5   3   7       24.56       45.51      4.46 o 
  -4   3   7        0.01       -1.41      3.05 o 
  -3   3   7       73.14       84.28      6.21 o 
  -2   3   7        0.03        0.00      3.44 o 
  -1   3   7      330.10      310.25     10.25 o 
   0   3   7      160.51      157.76      7.86 o 
   1   3   7       89.87       77.84      6.67 o 
   2   3   7       43.47       47.21      5.76 o 
   3   3   7        0.05        4.06      3.73 o 
   4   3   7      168.58      159.60      9.61 o 
   5   3   7       75.30       80.26      7.40 o 
   6   3   7       36.79       33.31      5.87 o 
   7   3   7      228.08      247.60     11.59 o 
   8   3   7      161.54      145.67     10.23 o 
   9   3   7        0.00        5.93      4.85 o 
  10   3   7       72.19       62.68      9.09 o 
  11   3   7        4.61       12.93      5.98 o 
  12   3   7        9.39        0.62      6.44 o 
  13   3   7       28.36       38.45      8.02 o 
 -19   4   7        2.89       -1.30      7.06 o 
 -18   4   7        3.21        8.52      6.04 o 
 -17   4   7       10.69        9.20      6.72 o 
 -16   4   7        5.67       10.78      5.19 o 
 -15   4   7       30.95       34.61      7.28 o 
 -14   4   7       19.82       17.78      6.77 o 
 -13   4   7        7.22       12.25      6.04 o 
 -12   4   7       49.60       39.58      7.79 o 
 -11   4   7       72.15       81.66      8.13 o 
 -10   4   7      149.21      169.74      9.32 o 
  -9   4   7      265.84      255.39     11.59 o 
  -8   4   7      307.28      316.80     12.11 o 
  -7   4   7       47.58       40.88      6.32 o 
  -6   4   7        0.21        2.37      3.44 o 
  -5   4   7       18.66       18.24      4.63 o 
  -4   4   7       89.92       89.48      6.84 o 
  -3   4   7        1.25       -0.34      4.18 o 
  -2   4   7      189.67      167.50      8.93 o 
  -1   4   7      117.39      113.22      7.74 o 
   0   4   7       53.59       55.96      6.49 o 
   1   4   7      391.84      390.53     13.25 o 
   2   4   7      114.41      119.26      8.25 o 
   3   4   7        1.10       -6.55      4.91 o 
   4   4   7      154.30      159.86      9.78 o 
   5   4   7      118.39      109.31      8.76 o 
   6   4   7        0.31        1.81      5.14 o 
   7   4   7        9.80        0.00      5.48 o 
   8   4   7       36.94       36.36      6.78 o 
   9   4   7       16.35       21.45      6.89 o 
  10   4   7       11.38       22.19      7.45 o 
  11   4   7       10.54        6.04      7.06 o 
  12   4   7       12.87       16.71      7.73 o 
 -17   5   7        3.31        1.86      6.27 o 
 -16   5   7        3.18      -10.25      6.83 o 
 -15   5   7      103.36      125.16     11.30 o 
 -14   5   7      380.77      412.42     18.10 o 
 -13   5   7      184.56      225.80     13.11 o 
 -12   5   7        3.32       11.18      5.70 o 
 -11   5   7        6.06        2.31      4.69 o 
 -10   5   7      105.25      108.85      8.98 o 
  -9   5   7       30.14       23.66      5.48 o 
  -8   5   7      113.86       97.90      8.64 o 
  -7   5   7       22.95       23.94      5.87 o 
  -6   5   7       18.23       13.89      4.63 o 
  -5   5   7       24.07       25.80      5.82 o 
  -4   5   7        0.10       -0.40      4.74 o 
  -3   5   7        0.12       -1.92      4.46 o 
  -2   5   7        0.07       -1.98      4.80 o 
  -1   5   7       57.97       55.85      7.34 o 
   0   5   7      135.56      152.43      9.60 o 
   1   5   7       11.52        6.21      6.44 o 
   2   5   7       44.51       58.22      6.83 o 
   3   5   7        8.27        8.41      5.36 o 
   4   5   7       33.61       30.49      5.98 o 
   5   5   7        3.25        5.31      5.53 o 
   6   5   7        3.10       12.64      5.42 o 
   7   5   7       18.76       23.94      6.55 o 
   8   5   7        2.22       -5.02      6.49 o 
   9   5   7        1.11        0.00      6.32 o 
  10   5   7       18.74        5.59      8.02 o 
 -15   6   7        8.89        6.94      7.68 o 
 -14   6   7       46.39       33.09      8.47 o 
 -13   6   7       61.32       65.05      9.77 o 
 -12   6   7       15.73       20.44      6.94 o 
 -11   6   7       35.12       27.67      6.32 o 
 -10   6   7       10.13       12.31      6.04 o 
  -9   6   7        2.81       10.95      5.53 o 
  -8   6   7       44.39       44.61      7.34 o 
  -7   6   7       10.59       12.31      6.21 o 
  -6   6   7       68.14       66.69      7.74 o 
  -5   6   7       27.53       23.94      6.72 o 
  -4   6   7        9.62        5.48      5.02 o 
  -3   6   7        0.62       -7.34      5.42 o 
  -2   6   7       11.97        2.31      6.27 o 
  -1   6   7      250.21      262.76     13.40 o 
   0   6   7      355.05      341.72     15.39 o 
   1   6   7        1.80        8.69      5.93 o 
   2   6   7       34.50       31.73      6.83 o 
   3   6   7       33.62       31.22      7.00 o 
   4   6   7        1.59        7.96      5.08 o 
   5   6   7        0.95       -0.56      6.15 o 
   6   6   7        0.18       -2.88      6.15 o 
   7   6   7        1.53       11.35      5.53 o 
   8   6   7        0.81       -1.24      6.60 o 
 -12   7   7       29.68       19.53      8.64 o 
 -11   7   7        7.58       14.06      6.66 o 
 -10   7   7        4.50       -4.12      5.59 o 
  -9   7   7        4.14        6.32      6.60 o 
  -8   7   7       61.91       42.86      9.83 o 
  -7   7   7        0.10        0.56      6.10 o 
  -6   7   7        3.00        6.55      6.44 o 
  -5   7   7        0.01        2.15      5.87 o 
  -4   7   7        0.04       -2.15      5.48 o 
  -3   7   7        3.52       -1.64      6.27 o 
  -2   7   7        5.31       -1.07      7.23 o 
  -1   7   7      166.91      166.28     13.45 o 
   0   7   7      108.49      105.57     11.24 o 
   1   7   7       96.49       87.20     10.22 o 
   2   7   7       24.00       13.78      7.73 o 
   3   7   7        3.39       -1.19      6.55 o 
   4   7   7        1.18       -6.10      7.17 o 
   5   7   7        0.85       -0.62      6.49 o 
   6   7   7        2.76        0.68      6.38 o 
  -7   8   7       15.36       22.53      7.17 o 
  -6   8   7        0.23       -1.30      6.89 o 
  -5   8   7        0.00       17.61      6.66 o 
  -4   8   7       10.47       12.53      7.73 o 
  -3   8   7       10.17        1.86      7.45 o 
  -2   8   7       68.71       74.31     11.29 o 
  -1   8   7      125.24      121.27     12.99 o 
   0   8   7        4.14       11.57      7.56 o 
 -21   0   8        5.01        3.16      5.81 o 
 -20   0   8        8.20       11.35      6.55 o 
 -19   0   8        2.76        2.77      6.10 o 
 -18   0   8      113.20       85.74      9.72 o 
 -17   0   8      123.44      101.74      9.21 o 
 -16   0   8       52.82       39.24      6.78 o 
 -15   0   8       91.68      102.12      8.36 o 
 -14   0   8        0.75        2.37      4.40 o 
 -13   0   8      164.70      144.62      9.16 o 
 -12   0   8      894.44      913.53     19.15 o 
 -11   0   8      308.22      247.50      9.90 o 
 -10   0   8        5.55       -1.52      3.44 o 
  -9   0   8      167.48      142.23      7.12 o 
  -8   0   8      105.36       76.56      5.48 o 
  -7   0   8      120.67      106.02      6.27 o 
  -6   0   8     4577.46     4518.60     35.13 o 
  -5   0   8     1237.97     1408.15     19.25 o 
  -4   0   8       60.55       43.94      5.20 o 
  -3   0   8     4852.88     6070.34     40.03 o 
  -2   0   8      116.31      135.97      6.67 o 
  -1   0   8       49.03       50.09      5.03 o 
   0   0   8       32.47       27.56      4.63 o 
   1   0   8      126.39      121.55      6.67 o 
   2   0   8      360.46      376.10     11.49 o 
   3   0   8       75.44       84.78      6.38 o 
   4   0   8       57.31       65.62      6.49 o 
   5   0   8      630.01      678.69     17.07 o 
   6   0   8       26.30       28.63      5.31 o 
   7   0   8       18.49       14.11      5.65 o 
   8   0   8      239.44      216.29     11.93 o 
   9   0   8        1.42        3.33      5.87 o 
  10   0   8       24.81       28.23      6.04 o 
  11   0   8        1.56       12.64      5.19 o 
  12   0   8       14.70       24.16      8.41 o 
  13   0   8        5.39        2.54      5.93 o 
 -21   1   8        5.51        3.90      6.49 o 
 -20   1   8        9.37        7.85      7.28 o 
 -19   1   8       15.33       34.32      7.56 o 
 -18   1   8       11.22        8.92      6.15 o 
 -17   1   8        0.34        4.91      4.46 o 
 -16   1   8       81.70       58.96      6.89 o 
 -15   1   8        1.09       -5.98      4.63 o 
 -14   1   8      114.87      100.33      7.57 o 
 -13   1   8        5.58       12.25      5.19 o 
 -12   1   8     1399.34     1425.72     23.95 o 
 -11   1   8      404.90      393.70     12.29 o 
 -10   1   8      193.91      199.18      8.65 o 
  -9   1   8      124.60      155.96      7.69 o 
  -8   1   8        4.69        7.68      3.50 o 
  -7   1   8        5.71       23.99      3.73 o 
  -6   1   8      289.46      334.68     10.13 o 
  -5   1   8     1749.38     2095.88     23.98 o 
  -4   1   8        5.85       17.84      4.23 o 
  -3   1   8      276.88      342.30     10.02 o 
  -2   1   8       64.08       94.27      6.10 o 
  -1   1   8      135.72      114.28      6.56 o 
   0   1   8       47.04       27.28      5.14 o 
   1   1   8      328.84      292.99     10.30 o 
   2   1   8        7.78        4.23      3.73 o 
   3   1   8       36.90       48.00      5.42 o 
   4   1   8        0.00        5.14      3.90 o 
   5   1   8      235.87      285.65     11.87 o 
   6   1   8        5.47        5.53      4.63 o 
   7   1   8       90.10       87.26      8.19 o 
   8   1   8       79.33       71.39      8.13 o 
   9   1   8      181.02      163.37     11.53 o 
  10   1   8        1.96       -3.10      6.21 o 
  11   1   8        1.56       -3.90      5.42 o 
  12   1   8        1.40       -4.18      6.32 o 
  13   1   8        3.46        0.62      7.00 o 
 -20   2   8        0.53        4.35      5.93 o 
 -19   2   8       31.69       18.01      7.00 o 
 -18   2   8       70.60       51.11      8.41 o 
 -17   2   8        1.50       11.18      5.36 o 
 -16   2   8      194.37      154.73     11.02 o 
 -15   2   8        0.17        1.35      4.80 o 
 -14   2   8      113.65      115.97      9.09 o 
 -13   2   8       34.76       32.47      6.10 o 
 -12   2   8      519.73      590.94     15.98 o 
 -11   2   8        4.02       -2.43      4.57 o 
 -10   2   8       35.32       50.31      5.25 o 
  -9   2   8      150.35      149.15      7.86 o 
  -8   2   8      645.27      596.97     14.30 o 
  -7   2   8      458.86      438.72     12.07 o 
  -6   2   8        3.65        9.15      3.56 o 
  -5   2   8        1.95        2.99      3.33 o 
  -4   2   8     1002.91      979.35     17.20 o 
  -3   2   8       70.31       62.36      5.59 o 
  -2   2   8      375.19      401.52     11.55 o 
  -1   2   8      479.63      470.66     12.70 o 
   0   2   8       43.92       41.84      4.97 o 
   1   2   8       20.07       10.16      4.46 o 
   2   2   8      607.33      582.42     15.37 o 
   3   2   8      114.97      118.59      7.68 o 
   4   2   8       34.43       39.98      5.42 o 
   5   2   8       90.01       89.75      7.57 o 
   6   2   8        4.32       -5.36      5.31 o 
   7   2   8      110.39       99.53      8.87 o 
   8   2   8      104.11       93.65      9.04 o 
   9   2   8        1.16        1.02      4.52 o 
  10   2   8        5.86       11.29      6.38 o 
  11   2   8        7.98       -5.76      6.32 o 
  12   2   8        4.45       -1.24      6.49 o 
 -20   3   8       11.22        0.68      7.85 o 
 -19   3   8       17.76       34.16      8.07 o 
 -18   3   8       81.38       83.19      8.81 o 
 -17   3   8        1.99        9.14      6.04 o 
 -16   3   8        0.14       -1.02      4.57 o 
 -15   3   8       46.51       39.02      6.95 o 
 -14   3   8      588.06      557.66     17.79 o 
 -13   3   8      851.74      801.32     21.05 o 
 -12   3   8        4.47       -4.40      5.81 o 
 -11   3   8       19.74       25.74      5.65 o 
 -10   3   8      443.48      468.86     14.44 o 
  -9   3   8        0.98        0.68      4.01 o 
  -8   3   8        5.70       -5.65      4.01 o 
  -7   3   8        1.09        3.84      3.95 o 
  -6   3   8       10.41       15.98      3.50 o 
  -5   3   8      193.85      189.51      8.48 o 
  -4   3   8      214.16      205.15      9.27 o 
  -3   3   8      258.00      246.17      9.90 o 
  -2   3   8       95.28       95.98      6.55 o 
  -1   3   8      172.25      167.37      8.76 o 
   0   3   8      138.99      127.99      8.19 o 
   1   3   8      339.57      360.25     12.28 o 
   2   3   8      293.90      306.42     11.99 o 
   3   3   8       34.91       27.78      6.32 o 
   4   3   8       83.85       75.68      7.06 o 
   5   3   8        2.38       14.23      4.69 o 
   6   3   8        8.77       11.12      5.98 o 
   7   3   8       48.81       48.56      6.66 o 
   8   3   8       15.13       -2.48      5.93 o 
   9   3   8        0.27        4.80      5.64 o 
  10   3   8        1.09       -1.13      5.65 o 
  11   3   8        0.25        1.81      6.55 o 
  12   3   8       17.38       24.44      7.28 o 
 -18   4   8       22.26       35.68      6.49 o 
 -17   4   8        6.89       -3.50      7.11 o 
 -16   4   8        8.65        1.07      6.49 o 
 -15   4   8       48.49       40.49      8.24 o 
 -14   4   8       36.67       47.65      7.34 o 
 -13   4   8       27.04        0.00      4.69 o 
 -12   4   8       60.14       79.45      7.74 o 
 -11   4   8      129.58      126.27      9.15 o 
 -10   4   8       82.14       73.08      7.29 o 
  -9   4   8        0.59        1.58      4.74 o 
  -8   4   8       12.39        8.30      4.80 o 
  -7   4   8       69.23       66.25      6.61 o 
  -6   4   8       62.73       63.87      6.38 o 
  -5   4   8       44.10       46.70      5.99 o 
  -4   4   8       55.89       59.63      6.10 o 
  -3   4   8       45.70       48.05      5.82 o 
  -2   4   8      172.03      172.61      9.44 o 
  -1   4   8        4.52       -1.13      4.63 o 
   0   4   8     1377.02     1323.80     24.84 o 
   1   4   8       48.25       52.46      7.23 o 
   2   4   8      192.50      192.96     10.68 o 
   3   4   8       58.84       55.51      7.23 o 
   4   4   8       34.78       32.58      7.00 o 
   5   4   8       16.07       19.42      5.98 o 
   6   4   8       30.62       31.67      6.72 o 
   7   4   8        0.28        9.77      4.74 o 
   8   4   8        3.94       12.48      4.97 o 
   9   4   8       23.72       16.71      6.44 o 
  10   4   8       13.87       10.39      7.00 o 
  11   4   8       13.24        6.44      8.47 o 
 -17   5   8        3.01       22.19      6.94 o 
 -16   5   8       17.19       12.65      7.62 o 
 -15   5   8       95.74      126.74     11.24 o 
 -14   5   8       44.07       67.19      8.53 o 
 -13   5   8       63.36       58.95      8.81 o 
 -12   5   8       73.83       66.41      8.81 o 
 -11   5   8        3.65        8.13      4.52 o 
 -10   5   8        0.16        3.22      4.40 o 
  -9   5   8       29.05       24.62      6.66 o 
  -8   5   8       94.90       78.40      7.91 o 
  -7   5   8       15.05       13.61      5.53 o 
  -6   5   8        0.66        5.42      4.12 o 
  -5   5   8       13.82       14.51      4.86 o 
  -4   5   8        1.78        1.24      4.46 o 
  -3   5   8       31.62       23.21      6.10 o 
  -2   5   8      115.92       96.66      9.32 o 
  -1   5   8      363.36      383.03     15.05 o 
   0   5   8       79.76       98.50      8.70 o 
   1   5   8        0.80        5.81      5.36 o 
   2   5   8      102.72      107.66      9.38 o 
   3   5   8       21.42       23.82      6.66 o 
   4   5   8       57.48       57.54      8.07 o 
   5   5   8       24.78       31.62      7.28 o 
   6   5   8       21.87       29.30      6.38 o 
   7   5   8        0.05        1.13      5.48 o 
   8   5   8        2.54       -3.56      6.72 o 
   9   5   8        0.08       -1.24      6.66 o 
 -15   6   8        0.86       -0.62      6.94 o 
 -14   6   8        4.86        6.72      6.49 o 
 -13   6   8        0.45        3.50      6.60 o 
 -12   6   8       17.85       20.38      6.38 o 
 -11   6   8        2.40       -1.07      6.10 o 
 -10   6   8        8.26        4.23      5.87 o 
  -9   6   8        0.45        1.52      5.70 o 
  -8   6   8        4.81        6.55      5.53 o 
  -7   6   8       21.86       32.63      6.27 o 
  -6   6   8        0.12       -0.51      4.91 o 
  -5   6   8        8.53        3.90      5.87 o 
  -4   6   8        0.89       -8.19      6.27 o 
  -3   6   8       19.73       21.23      5.70 o 
  -2   6   8       64.68       64.77      9.26 o 
  -1   6   8      139.85      146.55     11.13 o 
   0   6   8       80.38       85.33      9.04 o 
   1   6   8      133.71      125.35     10.96 o 
   2   6   8        0.16       -9.91      6.60 o 
   3   6   8        3.34        9.77      5.14 o 
   4   6   8       26.52       16.32      7.11 o 
   5   6   8        3.30        8.19      6.32 o 
   6   6   8       10.35       21.28      6.44 o 
   7   6   8        0.30        1.92      6.89 o 
 -12   7   8        0.00        0.62      6.89 o 
 -11   7   8        5.33       -3.10      7.17 o 
 -10   7   8        0.11       -3.05      6.32 o 
  -9   7   8       10.25       16.60      7.06 o 
  -8   7   8       11.03       -8.13      7.79 o 
  -7   7   8        0.86       -4.01      6.83 o 
  -6   7   8        3.26        1.69      7.11 o 
  -5   7   8        0.03      -10.10      6.77 o 
  -4   7   8        0.03        0.00      6.15 o 
  -3   7   8        0.00        4.52      6.94 o 
  -2   7   8        0.05        7.34      6.83 o 
  -1   7   8       24.95       28.00      8.53 o 
   0   7   8        5.52      -11.63      8.35 o 
   1   7   8       69.79       53.31     10.05 o 
   2   7   8        1.34       10.27      6.60 o 
   3   7   8        0.06       -9.74      6.49 o 
   4   7   8        4.84       19.19      5.87 o 
 -21   1   9        4.26        6.49      6.72 o 
 -20   1   9       23.00       32.29      8.30 o 
 -19   1   9       13.43       16.54      7.00 o 
 -18   1   9       41.81       41.73      7.06 o 
 -17   1   9        1.82        5.53      5.31 o 
 -16   1   9        0.05        7.96      4.29 o 
 -15   1   9       13.34       15.41      5.36 o 
 -14   1   9      118.35      107.90      8.59 o 
 -13   1   9     1703.30     1686.43     27.34 o 
 -12   1   9        5.85        1.47      5.98 o 
 -11   1   9      564.27      559.09     15.13 o 
 -10   1   9      525.96      519.52     14.05 o 
  -9   1   9       61.31       72.80      5.82 o 
  -8   1   9       48.55       46.14      5.82 o 
  -7   1   9      145.07      138.86      7.29 o 
  -6   1   9       85.73      109.14      6.61 o 
  -5   1   9       50.42       56.76      5.31 o 
  -4   1   9        8.51       -0.56      4.06 o 
  -3   1   9       81.15       52.70      5.25 o 
  -2   1   9      133.90      142.81      7.74 o 
  -1   1   9       44.18       43.71      5.20 o 
   0   1   9       87.32       87.44      6.67 o 
   1   1   9       34.09       22.47      5.59 o 
   2   1   9        9.44       10.61      4.69 o 
   3   1   9      140.94      150.76      8.93 o 
   4   1   9      116.20      138.30      8.76 o 
   5   1   9       79.65       64.56      7.96 o 
   6   1   9       51.12       50.43      6.66 o 
   7   1   9       87.26       91.38      8.42 o 
   8   1   9       35.99       29.70      7.06 o 
   9   1   9      158.39      150.12     11.81 o 
  10   1   9        7.84        9.60      6.44 o 
  11   1   9        0.04       -3.61      6.60 o 
  12   1   9        1.81       10.27      6.44 o 
 -20   2   9        0.65       14.45      5.31 o 
 -19   2   9        0.12       -2.37      6.32 o 
 -18   2   9        1.74        0.56      6.10 o 
 -17   2   9       57.79       77.42      7.74 o 
 -16   2   9        0.04       -0.96      5.31 o 
 -15   2   9       57.09       65.17      7.68 o 
 -14   2   9       25.45       27.21      7.40 o 
 -13   2   9        5.01        3.27      5.42 o 
 -12   2   9      535.47      566.12     16.49 o 
 -11   2   9      735.52      715.06     17.93 o 
 -10   2   9      105.11       90.78      6.95 o 
  -9   2   9       99.54       85.98      6.95 o 
  -8   2   9        4.98        9.37      4.01 o 
  -7   2   9       75.85       83.09      6.95 o 
  -6   2   9      107.85      102.32      6.95 o 
  -5   2   9        5.11       -1.24      4.12 o 
  -4   2   9      100.82      102.03      7.23 o 
  -3   2   9      351.33      369.65     11.83 o 
  -2   2   9        0.33        0.96      3.56 o 
  -1   2   9        0.22       -2.54      3.84 o 
   0   2   9      777.96      718.06     17.20 o 
   1   2   9      195.08      193.95      9.67 o 
   2   2   9      509.87      468.56     15.07 o 
   3   2   9       92.68       90.49      8.19 o 
   4   2   9        0.92        6.89      4.40 o 
   5   2   9       29.18       31.62      6.15 o 
   6   2   9       35.10       29.02      6.44 o 
   7   2   9       47.13       38.11      7.28 o 
   8   2   9       12.41       25.12      5.65 o 
   9   2   9        2.45        6.55      6.15 o 
  10   2   9        4.62       13.94      6.38 o 
  11   2   9        0.09        1.86      6.15 o 
 -19   3   9       21.48       25.35      7.85 o 
 -18   3   9        7.56        4.69      6.10 o 
 -17   3   9       28.23       39.01      7.34 o 
 -16   3   9       38.48       32.63      7.34 o 
 -15   3   9      293.59      279.55     14.02 o 
 -14   3   9      160.79      178.04     11.24 o 
 -13   3   9      131.70      155.14     10.23 o 
 -12   3   9       32.03       16.26      7.00 o 
 -11   3   9       44.89       53.81      6.27 o 
 -10   3   9       49.14       45.06      6.55 o 
  -9   3   9       55.92       54.78      5.76 o 
  -8   3   9      241.23      219.74     10.57 o 
  -7   3   9      102.15      105.30      7.57 o 
  -6   3   9        3.38        3.78      4.06 o 
  -5   3   9      145.97      163.20      8.53 o 
  -4   3   9       19.45       26.03      5.36 o 
  -3   3   9        0.36        2.37      3.67 o 
  -2   3   9        5.33       -0.34      3.95 o 
  -1   3   9        0.11       -3.90      4.85 o 
   0   3   9       59.97       51.90      7.12 o 
   1   3   9      321.88      320.09     12.96 o 
   2   3   9       48.90       41.11      6.49 o 
   3   3   9      129.38      135.87      9.04 o 
   4   3   9       10.77       11.29      5.14 o 
   5   3   9       62.27       74.77      7.28 o 
   6   3   9        6.81       -6.77      5.76 o 
   7   3   9        2.39        6.15      5.02 o 
   8   3   9       15.99       21.23      5.70 o 
   9   3   9       11.90        4.63      6.94 o 
  10   3   9       13.13       14.68      7.79 o 
  11   3   9        6.80        1.92      7.56 o 
 -18   4   9       28.89       43.70      7.90 o 
 -17   4   9        0.20        0.00      6.77 o 
 -16   4   9       39.10       51.61      7.57 o 
 -15   4   9       28.74       23.94      7.23 o 
 -14   4   9       39.62       41.50      7.79 o 
 -13   4   9       70.13       72.40      8.70 o 
 -12   4   9        0.14       -0.90      5.14 o 
 -11   4   9        0.00       -5.31      5.19 o 
 -10   4   9       10.78        6.38      4.97 o 
  -9   4   9       34.93       32.18      5.70 o 
  -8   4   9        4.63       -3.22      4.80 o 
  -7   4   9        1.32       -6.60      4.40 o 
  -6   4   9       31.01       31.79      5.76 o 
  -5   4   9        0.10       -5.76      4.46 o 
  -4   4   9      103.32       82.70      8.02 o 
  -3   4   9       57.76       63.47      7.06 o 
  -2   4   9      210.16      205.71     11.08 o 
  -1   4   9      133.23      153.34     10.28 o 
   0   4   9      617.88      589.00     18.14 o 
   1   4   9        6.24        4.23      6.38 o 
   2   4   9      359.12      336.10     14.03 o 
   3   4   9        4.20        0.45      5.53 o 
   4   4   9       15.96       13.38      6.27 o 
   5   4   9        2.78       11.57      5.02 o 
   6   4   9        5.23       -3.67      6.55 o 
   7   4   9        1.42        0.56      5.31 o 
   8   4   9        0.17        3.50      6.10 o 
   9   4   9        0.03       -4.35      6.38 o 
 -17   5   9       18.74       22.58      9.32 o 
 -16   5   9       15.94       19.65      8.13 o 
 -15   5   9        0.12        8.19      5.64 o 
 -14   5   9        6.78       10.67      6.15 o 
 -13   5   9       10.39        7.00      5.93 o 
 -12   5   9        7.98       19.65      5.59 o 
 -11   5   9       20.66       14.96      6.44 o 
 -10   5   9        0.99       -8.69      6.04 o 
  -9   5   9        2.73       12.19      5.31 o 
  -8   5   9        0.22        3.22      4.35 o 
  -7   5   9        8.84        9.03      5.53 o 
  -6   5   9       11.04        4.46      6.32 o 
  -5   5   9       10.29       19.02      5.87 o 
  -4   5   9        3.80        5.76      4.46 o 
  -3   5   9       71.46       76.86      8.64 o 
  -2   5   9        5.23        6.72      6.10 o 
  -1   5   9       71.66       65.34      8.87 o 
   0   5   9       18.63       22.86      6.61 o 
   1   5   9       28.57       19.65      6.83 o 
   2   5   9       60.17       44.61      7.79 o 
   3   5   9       16.09       23.09      6.49 o 
   4   5   9        0.04        6.38      5.53 o 
   5   5   9        0.94       -1.13      5.87 o 
   6   5   9       21.19       37.26      7.23 o 
   7   5   9        8.01       23.77      5.70 o 
   8   5   9        0.00        0.00      7.00 o 
 -14   6   9        5.36       11.29      5.93 o 
 -13   6   9        0.00       -9.03      6.83 o 
 -12   6   9        0.20       -1.19      5.48 o 
 -11   6   9        9.10       -6.77      7.56 o 
 -10   6   9        0.22       -1.64      5.31 o 
  -9   6   9       13.89       22.53      6.55 o 
  -8   6   9       38.75       23.66      7.57 o 
  -7   6   9       19.90       16.60      7.57 o 
  -6   6   9        0.46        0.00      6.04 o 
  -5   6   9        5.37        5.59      6.32 o 
  -4   6   9        6.32        9.15      5.98 o 
  -3   6   9       47.74       46.58      9.03 o 
  -2   6   9      233.11      285.04     14.53 o 
  -1   6   9      166.60      166.85     12.26 o 
   0   6   9      185.56      157.26     12.15 o 
   1   6   9        3.81       12.02      6.10 o 
   2   6   9        0.03       -8.41      6.21 o 
   3   6   9        3.58        3.50      6.66 o 
   4   6   9       33.42       26.99      8.98 o 
   5   6   9        0.35       -3.10      7.17 o 
   6   6   9        0.14        1.30      7.00 o 
 -11   7   9        2.73        4.52      6.55 o 
 -10   7   9        0.00       -1.86      7.73 o 
  -9   7   9       65.37       62.06      9.49 o 
  -8   7   9        6.88       14.51      7.11 o 
  -7   7   9        0.01       10.16      5.81 o 
  -6   7   9        4.24        7.68      6.66 o 
  -5   7   9        1.43        9.43      6.38 o 
  -4   7   9        3.48       11.18      6.15 o 
  -3   7   9        8.16        7.06      7.06 o 
  -2   7   9        8.19        7.11      7.11 o 
  -1   7   9        8.85        7.85      7.40 o 
   0   7   9        4.92       14.68      6.72 o 
   1   7   9       10.15       16.26      6.72 o 
   2   7   9        0.11       -3.84      7.00 o 
 -20   0  10        0.42        2.48      6.83 o 
 -19   0  10        3.48       -1.75      5.93 o 
 -18   0  10        1.90        5.42      4.91 o 
 -17   0  10        7.05        9.20      4.69 o 
 -16   0  10        1.95        0.96      4.91 o 
 -15   0  10       31.29       44.72      6.66 o 
 -14   0  10       30.67       60.07      7.17 o 
 -13   0  10      883.37      953.26     21.69 o 
 -12   0  10     1186.61     1114.14     22.87 o 
 -11   0  10     1608.85     1680.66     26.88 o 
 -10   0  10      994.07      990.95     20.13 o 
  -9   0  10        1.27       -0.68      4.23 o 
  -8   0  10      438.10      457.97     13.14 o 
  -7   0  10       82.80       92.24      6.50 o 
  -6   0  10      107.06      116.78      7.12 o 
  -5   0  10      772.74      872.45     17.55 o 
  -4   0  10        1.33       -2.82      4.06 o 
  -3   0  10       16.12       21.45      4.57 o 
  -2   0  10      124.94      110.41      7.23 o 
  -1   0  10       23.53       23.60      5.14 o 
   0   0  10      399.97      437.57     13.98 o 
   1   0  10     1198.14     1235.75     22.88 o 
   2   0  10     1206.00     1256.17     23.85 o 
   3   0  10        0.06       -1.58      5.19 o 
   4   0  10      280.89      290.04     12.78 o 
   5   0  10       37.59       39.24      6.44 o 
   6   0  10      147.81      149.21     10.90 o 
   7   0  10      160.36      166.62     11.64 o 
   8   0  10       16.53       12.31      6.38 o 
   9   0  10        7.92        4.57      6.15 o 
  10   0  10       48.09       38.17      7.17 o 
  11   0  10        5.64       -9.65      8.30 o 
 -20   1  10        0.11        4.35      6.66 o 
 -19   1  10        0.15       -2.94      6.27 o 
 -18   1  10       25.75       28.51      7.79 o 
 -17   1  10       13.62       19.08      5.93 o 
 -16   1  10        1.45        9.71      4.35 o 
 -15   1  10      199.87      195.77     10.85 o 
 -14   1  10      691.49      697.01     19.61 o 
 -13   1  10     1756.69     1799.34     29.51 o 
 -12   1  10      933.80     1007.68     21.58 o 
 -11   1  10      262.15      250.47     11.31 o 
 -10   1  10       80.80       64.95      7.00 o 
  -9   1  10      155.47      140.21      8.25 o 
  -8   1  10       81.77       64.62      5.93 o 
  -7   1  10       15.74       32.07      4.57 o 
  -6   1  10      158.14      184.87      9.21 o 
  -5   1  10      184.56      198.82      9.27 o 
  -4   1  10      148.16      154.57      8.08 o 
  -3   1  10      111.95      115.82      7.34 o 
  -2   1  10       15.72       11.86      5.31 o 
  -1   1  10        0.04       -5.76      4.40 o 
   0   1  10      501.17      538.53     15.35 o 
   1   1  10      309.54      293.66     12.11 o 
   2   1  10       16.56        9.60      6.38 o 
   3   1  10        0.02        1.24      5.19 o 
   4   1  10        4.42        6.83      4.74 o 
   5   1  10       10.33       11.29      5.31 o 
   6   1  10       46.26       49.41      7.17 o 
   7   1  10       33.11       29.53      7.57 o 
   8   1  10       62.40       48.73      9.49 o 
   9   1  10       46.08       40.88      7.85 o 
  10   1  10        0.08        6.72      6.66 o 
 -20   2  10       21.65       52.96      8.24 o 
 -19   2  10        0.55      -11.35      7.56 o 
 -18   2  10        1.87        2.26      5.48 o 
 -17   2  10       29.14       29.36      6.72 o 
 -16   2  10        2.29        6.55      5.42 o 
 -15   2  10       20.46       27.61      5.93 o 
 -14   2  10       19.14       11.74      5.87 o 
 -13   2  10      293.55      333.83     13.69 o 
 -12   2  10      160.90      183.71     10.45 o 
 -11   2  10       74.02       89.69      7.34 o 
 -10   2  10       30.28       26.59      5.70 o 
  -9   2  10      172.43      168.71      8.87 o 
  -8   2  10       93.83       93.88      6.95 o 
  -7   2  10      558.30      569.22     15.25 o 
  -6   2  10      469.85      496.94     14.44 o 
  -5   2  10        0.07        2.37      4.01 o 
  -4   2  10      279.24      260.77     10.80 o 
  -3   2  10       45.09       55.23      6.21 o 
  -2   2  10      170.64      170.86      9.10 o 
  -1   2  10      550.99      543.05     15.53 o 
   0   2  10      773.55      717.76     18.33 o 
   1   2  10      571.62      567.44     16.77 o 
   2   2  10      405.44      369.64     14.21 o 
   3   2  10        5.95       17.39      5.48 o 
   4   2  10      128.02      149.99      9.89 o 
   5   2  10       15.27       16.48      5.25 o 
   6   2  10        0.05        4.97      5.14 o 
   7   2  10       28.76       40.09      7.40 o 
   8   2  10       28.56       30.21      7.11 o 
   9   2  10       21.63       30.88      7.23 o 
  10   2  10        1.61       -5.02      6.49 o 
 -19   3  10        0.56       -1.24      6.32 o 
 -18   3  10        2.86        2.37      7.11 o 
 -17   3  10       10.19       -0.56      7.17 o 
 -16   3  10        5.66        1.58      6.32 o 
 -15   3  10      123.81      119.76     10.45 o 
 -14   3  10       16.26       18.80      6.72 o 
 -13   3  10       85.64       71.28      8.58 o 
 -12   3  10       58.62       59.80      8.41 o 
 -11   3  10      190.93      202.67     11.59 o 
 -10   3  10       22.83       23.20      5.76 o 
  -9   3  10       42.15       24.45      5.76 o 
  -8   3  10       70.88       51.90      6.95 o 
  -7   3  10        3.83        0.40      4.63 o 
  -6   3  10       51.53       71.21      6.55 o 
  -5   3  10       14.99       16.71      5.48 o 
  -4   3  10      297.40      271.79     11.71 o 
  -3   3  10        0.10        2.65      4.69 o 
  -2   3  10       20.12        9.20      6.89 o 
  -1   3  10      106.00       97.27      7.96 o 
   0   3  10       47.28       52.51      7.23 o 
   1   3  10      246.14      230.90     12.38 o 
   2   3  10       71.09       68.00      8.47 o 
   3   3  10       83.03       66.47      7.91 o 
   4   3  10       47.82       31.51      7.57 o 
   5   3  10        1.84       -1.52      5.70 o 
   6   3  10       12.36       11.63      6.83 o 
   7   3  10        0.87        2.26      6.04 o 
   8   3  10       20.02       34.16      7.73 o 
   9   3  10       19.06       16.82      8.69 o 
 -18   4  10        8.32       24.22      7.06 o 
 -17   4  10       47.00       43.65      8.24 o 
 -16   4  10        2.71       -0.56      5.81 o 
 -15   4  10       39.19       34.61      7.17 o 
 -14   4  10        6.18        5.25      5.87 o 
 -13   4  10        7.35        6.04      5.93 o 
 -12   4  10       60.91       42.97      7.17 o 
 -11   4  10       29.02       20.49      7.06 o 
 -10   4  10       35.68       23.88      6.21 o 
  -9   4  10      189.44      196.22     11.08 o 
  -8   4  10        3.55       -1.69      4.85 o 
  -7   4  10        8.79       13.10      5.08 o 
  -6   4  10        0.01       -1.24      5.08 o 
  -5   4  10      177.39      181.97     10.57 o 
  -4   4  10       74.58       70.93      8.30 o 
  -3   4  10       75.01       75.40      7.96 o 
  -2   4  10      657.27      607.50     18.53 o 
  -1   4  10      475.51      444.20     16.30 o 
   0   4  10      208.69      196.01     11.87 o 
   1   4  10        0.03       -2.31      5.93 o 
   2   4  10        0.01       -0.96      5.08 o 
   3   4  10       10.48       16.94      6.32 o 
   4   4  10       21.94       24.95      7.62 o 
   5   4  10        0.00        3.84      5.53 o 
   6   4  10        8.00       11.97      6.32 o 
   7   4  10        0.97       -7.17      6.21 o 
   8   4  10        0.00        0.00      6.55 o 
 -16   5  10        5.97       -5.65      6.66 o 
 -15   5  10       15.74       23.54      7.62 o 
 -14   5  10        1.92       -6.94      6.32 o 
 -13   5  10        4.30        9.48      6.83 o 
 -12   5  10        0.14        1.64      5.53 o 
 -11   5  10        3.73       -7.28      6.44 o 
 -10   5  10       45.24       50.65      7.79 o 
  -9   5  10        3.84       -2.99      6.27 o 
  -8   5  10       45.09       47.03      7.11 o 
  -7   5  10       11.31       20.10      6.32 o 
  -6   5  10       30.77       28.46      7.17 o 
  -5   5  10       12.00       22.19      5.31 o 
  -4   5  10       13.89       14.23      5.93 o 
  -3   5  10       10.03       17.16      5.98 o 
  -2   5  10        6.61        3.90      5.70 o 
  -1   5  10        0.75        9.82      5.93 o 
   0   5  10        0.32        3.50      4.97 o 
   1   5  10       53.42       57.48      7.96 o 
   2   5  10        7.42        4.29      5.87 o 
   3   5  10        7.03        6.10      5.70 o 
   4   5  10        3.28        8.07      6.94 o 
   5   5  10       34.09       47.26      8.47 o 
   6   5  10       11.93       23.09      6.89 o 
 -14   6  10       11.85       15.47      7.73 o 
 -13   6  10        1.55       -1.24      6.94 o 
 -12   6  10        2.34        7.23      5.70 o 
 -11   6  10        8.66        4.69      6.94 o 
 -10   6  10       14.54        8.58      7.06 o 
  -9   6  10        1.41       -3.95      6.44 o 
  -8   6  10       25.35       20.95      8.36 o 
  -7   6  10       21.27       27.83      6.89 o 
  -6   6  10       14.81        8.64      7.45 o 
  -5   6  10        0.02       -2.15      5.98 o 
  -4   6  10        5.07       -5.93      7.28 o 
  -3   6  10        0.78      -10.84      7.23 o 
  -2   6  10        8.88        7.73      6.38 o 
  -1   6  10        0.24        2.77      5.64 o 
   0   6  10        3.42        9.71      6.04 o 
   1   6  10        9.35       19.87      5.87 o 
   2   6  10        0.22        2.99      6.38 o 
   3   6  10       15.16       22.92      6.66 o 
   4   6  10        0.43       -2.54      7.06 o 
 -10   7  10        4.09       17.56      7.23 o 
  -9   7  10        0.98       -1.30      6.55 o 
  -8   7  10        0.71        1.92      7.00 o 
  -7   7  10        0.31        1.24      7.23 o 
  -6   7  10        5.51       -4.97      7.68 o 
  -5   7  10       10.02       12.36      6.83 o 
  -4   7  10        3.71        8.02      7.90 o 
  -3   7  10        8.80        7.45      7.45 o 
  -2   7  10        1.47        3.78      6.72 o 
  -1   7  10        9.51       -5.70      8.47 o 
   0   7  10       14.58       17.50      7.17 o 
 -20   1  11        2.08       12.70      6.49 o 
 -19   1  11        0.32       -9.60      6.77 o 
 -18   1  11       22.16       17.56      6.55 o 
 -17   1  11        2.14       -4.80      4.80 o 
 -16   1  11       45.75       32.86      7.51 o 
 -15   1  11       17.84       17.73      6.55 o 
 -14   1  11      104.57      101.62      8.59 o 
 -13   1  11      425.18      389.79     15.73 o 
 -12   1  11      414.62      432.98     15.34 o 
 -11   1  11      532.58      531.91     16.54 o 
 -10   1  11       10.20        6.15      5.14 o 
  -9   1  11       36.43       37.32      5.59 o 
  -8   1  11       21.68       22.92      5.14 o 
  -7   1  11        1.99        2.88      4.18 o 
  -6   1  11       77.99       88.11      7.34 o 
  -5   1  11      162.46      153.78      9.04 o 
  -4   1  11        7.01        0.73      4.97 o 
  -3   1  11        2.96        0.73      4.80 o 
  -2   1  11       31.15       40.77      5.53 o 
  -1   1  11        2.20        7.23      5.53 o 
   0   1  11      351.37      298.23     13.30 o 
   1   1  11      372.85      348.22     14.26 o 
   2   1  11      210.59      187.77     11.53 o 
   3   1  11       23.00       28.34      6.55 o 
   4   1  11       87.61       72.46      9.38 o 
   5   1  11        0.89        7.00      5.08 o 
   6   1  11       21.71       16.88      6.49 o 
   7   1  11        0.86       12.25      6.38 o 
   8   1  11        0.02       -4.74      6.55 o 
   9   1  11       14.64       33.14      6.49 o 
 -19   2  11       13.84       16.65      7.45 o 
 -18   2  11       16.10       25.69      7.06 o 
 -17   2  11        4.22        3.90      5.42 o 
 -16   2  11        1.53       -3.67      6.27 o 
 -15   2  11       19.16       19.42      6.49 o 
 -14   2  11       16.25       16.60      5.31 o 
 -13   2  11      144.22      149.49     10.68 o 
 -12   2  11      241.15      215.00     11.87 o 
 -11   2  11        1.18        4.18      5.48 o 
 -10   2  11       80.01       83.19      8.36 o 
  -9   2  11       75.02       98.50      7.91 o 
  -8   2  11       53.99       37.61      6.27 o 
  -7   2  11       15.49       14.73      5.31 o 
  -6   2  11       29.81       47.60      6.38 o 
  -5   2  11        0.60       -3.73      4.35 o 
  -4   2  11        0.30        6.77      4.40 o 
  -3   2  11        4.83        0.40      5.14 o 
  -2   2  11      339.29      329.16     13.24 o 
  -1   2  11      807.54      805.11     20.43 o 
   0   2  11        3.37        2.88      5.98 o 
   1   2  11      453.39      443.81     16.70 o 
   2   2  11       52.74       52.01      8.19 o 
   3   2  11       44.90       45.45      7.79 o 
   4   2  11       22.01       25.57      6.77 o 
   5   2  11        6.04        1.58      6.27 o 
   6   2  11        0.92        2.20      5.31 o 
   7   2  11       19.82       38.62      6.94 o 
   8   2  11        8.15       10.95      7.00 o 
   9   2  11        0.29       -5.14      6.83 o 
 -19   3  11       42.86       51.04      7.62 o 
 -18   3  11        0.84       -6.15      6.44 o 
 -17   3  11        0.81       13.38      6.21 o 
 -16   3  11        6.24        5.53      5.53 o 
 -15   3  11        4.42       10.05      6.10 o 
 -14   3  11        9.52        5.53      6.04 o 
 -13   3  11       10.16        2.88      6.83 o 
 -12   3  11      505.23      477.85     17.49 o 
 -11   3  11       24.04       22.87      7.17 o 
 -10   3  11        2.35        6.55      5.36 o 
  -9   3  11       78.39       74.66      7.74 o 
  -8   3  11      145.05      122.38      8.87 o 
  -7   3  11       79.97       98.50      7.96 o 
  -6   3  11       95.10      105.51      8.70 o 
  -5   3  11       41.88       69.17      7.34 o 
  -4   3  11       34.82       35.63      6.66 o 
  -3   3  11      115.76       98.69      9.10 o 
  -2   3  11       44.37       32.52      7.06 o 
  -1   3  11       27.16       20.78      7.17 o 
   0   3  11       17.60       30.32      6.49 o 
   1   3  11      128.98      118.07      9.94 o 
   2   3  11        2.46        6.21      4.85 o 
   3   3  11       53.77       47.94      8.30 o 
   4   3  11        6.92       10.95      6.21 o 
   5   3  11        4.62        7.68      5.76 o 
   6   3  11       16.02        5.19      7.11 o 
   7   3  11        0.05        6.04      6.60 o 
   8   3  11       41.99       38.96      8.75 o 
 -17   4  11        0.56       13.10      6.04 o 
 -16   4  11        7.55        3.56      6.55 o 
 -15   4  11        1.26        0.56      5.76 o 
 -14   4  11       12.07       21.34      6.49 o 
 -13   4  11       36.13       47.37      8.07 o 
 -12   4  11        0.01       12.19      5.31 o 
 -11   4  11        1.86        9.82      6.04 o 
 -10   4  11       89.91       75.68      8.47 o 
  -9   4  11        0.20        1.86      5.48 o 
  -8   4  11       11.28       18.86      6.15 o 
  -7   4  11       27.21       18.63      7.11 o 
  -6   4  11        4.97        4.06      5.87 o 
  -5   4  11        7.44        9.48      5.48 o 
  -4   4  11       38.91       39.92      6.61 o 
  -3   4  11      165.11      161.89     11.41 o 
  -2   4  11        0.81        1.86      6.32 o 
  -1   4  11       54.28       49.07      7.28 o 
   0   4  11       15.80       13.66      6.55 o 
   1   4  11       33.73       19.65      6.94 o 
   2   4  11        0.74        4.69      5.48 o 
   3   4  11        1.18        7.06      5.36 o 
   4   4  11       17.09       11.29      8.13 o 
   5   4  11        0.14        4.12      6.32 o 
   6   4  11        4.57       -1.86      7.34 o 
   7   4  11       13.06       16.82      8.30 o 
 -16   5  11        2.73       11.06      7.62 o 
 -15   5  11        0.77        7.51      5.93 o 
 -14   5  11       20.62       25.86      8.07 o 
 -13   5  11        1.23        4.63      6.10 o 
 -12   5  11        0.25       -3.95      6.72 o 
 -11   5  11       20.34       24.05      7.11 o 
 -10   5  11      132.00      141.51     10.62 o 
  -9   5  11       37.90       34.55      8.19 o 
  -8   5  11        2.19       -3.61      6.77 o 
  -7   5  11        9.96       17.33      7.11 o 
  -6   5  11       37.62       38.51      7.51 o 
  -5   5  11       25.41       28.85      7.06 o 
  -4   5  11       35.27       43.76      7.79 o 
  -3   5  11        0.28        5.64      4.85 o 
  -2   5  11        3.33        6.77      5.42 o 
  -1   5  11        7.73        5.31      5.93 o 
   0   5  11        0.43        4.91      5.70 o 
   1   5  11        2.97        5.59      6.77 o 
   2   5  11        0.53        2.88      6.15 o 
   3   5  11        0.47       20.27      5.76 o 
   4   5  11        3.33        0.00      6.77 o 
   5   5  11        0.26       -1.30      6.83 o 
 -13   6  11        5.71       18.06      7.34 o 
 -12   6  11        3.11       -8.19      8.13 o 
 -11   6  11        0.29        0.62      6.72 o 
 -10   6  11        1.62       -3.61      6.72 o 
  -9   6  11       84.20       83.69     10.90 o 
  -8   6  11        0.30       -1.19      6.77 o 
  -7   6  11       22.13       19.03      6.72 o 
  -6   6  11       10.60       12.59      7.51 o 
  -5   6  11       13.80       20.04      6.44 o 
  -4   6  11       18.53       29.92      6.72 o 
  -3   6  11        0.03        9.26      6.60 o 
  -2   6  11        7.34       -5.87      7.11 o 
  -1   6  11        0.00       13.15      5.81 o 
   0   6  11        0.00       -1.24      6.10 o 
   1   6  11        0.44        3.73      5.93 o 
   2   6  11        0.34        1.92      6.94 o 
 -20   0  12       51.00       76.34     11.41 o 
 -19   0  12       12.90       17.16      8.02 o 
 -18   0  12        2.53       21.45      6.72 o 
 -17   0  12       40.88       53.41      8.13 o 
 -16   0  12        2.08        5.25      5.08 o 
 -15   0  12       30.21       27.44      6.38 o 
 -14   0  12      276.93      299.38     14.02 o 
 -13   0  12       45.49       41.50      7.34 o 
 -12   0  12      188.93      183.00     11.13 o 
 -11   0  12      223.80      225.04     11.48 o 
 -10   0  12       24.53        8.64      5.76 o 
  -9   0  12       10.97        1.98      4.97 o 
  -8   0  12       45.93       68.55      6.61 o 
  -7   0  12      128.54      142.21      9.27 o 
  -6   0  12       87.07      101.61      8.36 o 
  -5   0  12        9.89        5.02      4.29 o 
  -4   0  12        0.11       -5.08      4.69 o 
  -3   0  12        8.34       11.18      5.65 o 
  -2   0  12      385.26      367.60     15.00 o 
  -1   0  12     2701.04     2866.12     37.08 o 
   0   0  12     1398.43     1391.18     27.27 o 
   1   0  12      905.65      945.27     23.04 o 
   2   0  12       10.76        7.06      7.17 o 
   3   0  12       36.92       35.97      6.49 o 
   4   0  12        2.19       -6.21      7.06 o 
   5   0  12        9.38       14.11      5.53 o 
   6   0  12        8.27       18.91      5.70 o 
   7   0  12        2.33        9.03      5.98 o 
   8   0  12        0.04        3.16      6.44 o 
 -19   1  12       35.39       53.18      9.15 o 
 -18   1  12       39.89       60.41      8.86 o 
 -17   1  12       11.10       12.81      6.94 o 
 -16   1  12       35.86       28.06      6.83 o 
 -15   1  12      102.27      103.47     10.05 o 
 -14   1  12       45.31       53.53      8.47 o 
 -13   1  12      207.98      234.55     12.72 o 
 -12   1  12      391.44      380.98     15.22 o 
 -11   1  12       89.43      123.75      9.09 o 
 -10   1  12       82.06       92.63      7.29 o 
  -9   1  12       39.88       32.18      5.76 o 
  -8   1  12       82.09       77.26      7.62 o 
  -7   1  12       22.03        6.32      5.48 o 
  -6   1  12       38.42       40.99      6.66 o 
  -5   1  12        1.45        0.00      5.36 o 
  -4   1  12        1.36       -5.19      5.25 o 
  -3   1  12        0.08        6.10      5.14 o 
  -2   1  12        7.56        3.33      6.27 o 
  -1   1  12      137.17      152.66     10.45 o 
   0   1  12       25.68       18.52      7.90 o 
   1   1  12      236.36      230.30     13.00 o 
   2   1  12      271.84      230.06     13.80 o 
   3   1  12       57.32       46.87      8.58 o 
   4   1  12        1.09       -1.07      5.81 o 
   5   1  12        1.87        2.77      5.36 o 
   6   1  12        1.25        8.07      7.00 o 
   7   1  12       19.41       36.58      8.07 o 
   8   1  12        8.39       14.79      5.87 o 
 -19   2  12        2.54        0.62      7.68 o 
 -18   2  12        0.55       -2.43      5.98 o 
 -17   2  12        1.07        4.57      5.14 o 
 -16   2  12        1.98        0.00      5.53 o 
 -15   2  12       57.77       82.10      9.54 o 
 -14   2  12        8.72       12.02      6.38 o 
 -13   2  12       45.20       47.09      7.85 o 
 -12   2  12      250.46      249.99     13.00 o 
 -11   2  12      126.31       95.13      9.21 o 
 -10   2  12       32.11       33.14      6.49 o 
  -9   2  12        6.73        6.38      5.19 o 
  -8   2  12        0.09        1.24      4.97 o 
  -7   2  12       31.20       11.63      6.32 o 
  -6   2  12       68.01       89.29      7.96 o 
  -5   2  12       53.83       62.57      7.62 o 
  -4   2  12      100.91       77.78      8.70 o 
  -3   2  12      421.73      342.02     14.83 o 
  -2   2  12      268.06      259.93     12.84 o 
  -1   2  12       28.13       16.94      7.28 o 
   0   2  12      290.56      277.76     14.31 o 
   1   2  12      102.70      124.26     10.51 o 
   2   2  12       14.06       21.79      6.66 o 
   3   2  12       29.20       25.35      7.85 o 
   4   2  12        8.15        5.93      6.32 o 
   5   2  12        0.12        5.14      6.32 o 
   6   2  12        3.69        2.37      7.11 o 
   7   2  12        4.26        0.00      6.55 o 
 -18   3  12        0.88        4.46      7.11 o 
 -17   3  12       33.95       25.97      8.81 o 
 -16   3  12        0.26        3.44      6.32 o 
 -15   3  12        3.14       11.06      6.27 o 
 -14   3  12      352.78      337.14     16.91 o 
 -13   3  12      202.19      223.62     13.00 o 
 -12   3  12      155.75      164.13     11.53 o 
 -11   3  12        2.09        4.29      5.93 o 
 -10   3  12      201.56      166.95     11.25 o 
  -9   3  12       54.35       50.82      7.74 o 
  -8   3  12       21.63       12.14      6.10 o 
  -7   3  12      105.79      108.96      9.38 o 
  -6   3  12        9.19        5.76      5.48 o 
  -5   3  12       23.45       12.48      5.87 o 
  -4   3  12        0.02        8.52      5.53 o 
  -3   3  12        1.51        5.48      4.85 o 
  -2   3  12        2.17        1.41      4.91 o 
  -1   3  12       18.40       11.91      6.72 o 
   0   3  12       76.01       60.31      9.54 o 
   1   3  12        3.76        6.10      5.93 o 
   2   3  12        5.21        6.83      6.44 o 
   3   3  12        0.03        6.55      5.70 o 
   4   3  12       30.19       21.68      7.96 o 
   5   3  12        0.07        4.80      5.93 o 
   6   3  12        2.37       17.56      6.44 o 
 -17   4  12        7.96        9.03      8.13 o 
 -16   4  12        0.81       -3.10      7.45 o 
 -15   4  12        8.69       11.91      6.44 o 
 -14   4  12       12.22       12.02      6.94 o 
 -13   4  12        1.97      -10.33      6.89 o 
 -12   4  12        1.29       -2.15      6.21 o 
 -11   4  12       17.26       22.47      7.00 o 
 -10   4  12       46.38       44.89      8.07 o 
  -9   4  12      225.61      227.10     12.72 o 
  -8   4  12        0.56       -9.14      6.10 o 
  -7   4  12      100.26       88.17      8.98 o 
  -6   4  12       25.64       23.43      6.77 o 
  -5   4  12       16.10        9.32      5.98 o 
  -4   4  12        1.56        2.48      4.97 o 
  -3   4  12       10.59       -0.51      6.55 o 
  -2   4  12       16.45       15.24      5.81 o 
  -1   4  12        4.40       21.28      5.65 o 
   0   4  12        7.35        7.45      6.94 o 
   1   4  12       18.26       14.28      7.68 o 
   2   4  12       39.66       42.63      8.53 o 
   3   4  12        4.13        3.56      7.23 o 
   4   4  12       25.31       26.99      8.13 o 
   5   4  12        0.00       -5.14      7.45 o 
 -15   5  12        2.91       -8.41      7.56 o 
 -14   5  12        0.12       -1.24      7.00 o 
 -13   5  12       12.29       13.38      8.24 o 
 -12   5  12       53.32       66.18      9.77 o 
 -11   5  12       13.92       23.65      7.17 o 
 -10   5  12        1.48      -10.50      7.00 o 
  -9   5  12      141.70      113.94     11.19 o 
  -8   5  12       25.20       22.47      6.94 o 
  -7   5  12        0.15       -3.27      6.66 o 
  -6   5  12        0.00       -4.35      6.04 o 
  -5   5  12       27.21       39.18      7.79 o 
  -4   5  12        0.03        4.40      6.04 o 
  -3   5  12       17.12       17.16      7.06 o 
  -2   5  12        7.66       -7.28      6.55 o 
  -1   5  12        0.09       -4.01      6.72 o 
   0   5  12        1.41       -0.56      6.72 o 
   1   5  12        3.95        9.65      6.04 o 
   2   5  12        7.01       10.56      6.77 o 
   3   5  12       17.65       26.99      8.02 o 
 -11   6  12        0.75       -5.14      7.17 o 
 -10   6  12        2.76        8.81      7.79 o 
  -9   6  12        2.31       12.42      6.89 o 
  -8   6  12        0.03       -0.62      6.15 o 
  -7   6  12        0.54        2.43      6.77 o 
  -6   6  12        1.57       -7.90      7.28 o 
  -5   6  12       14.88       -6.72      7.34 o 
  -4   6  12        2.05       -3.67      6.55 o 
  -3   6  12       43.60       58.21      9.65 o 
  -2   6  12        6.71       20.10      7.11 o 
  -1   6  12        0.22       -7.06      6.66 o 
 -19   1  13        0.27        3.84      6.83 o 
 -18   1  13        2.27       12.19      6.04 o 
 -17   1  13        3.49       -4.69      5.98 o 
 -16   1  13       41.66       23.38      7.62 o 
 -15   1  13       16.50       30.94      6.38 o 
 -14   1  13      182.12      158.95     12.49 o 
 -13   1  13       15.65       11.86      6.83 o 
 -12   1  13       27.18       32.01      6.32 o 
 -11   1  13       26.86       28.34      6.27 o 
 -10   1  13       13.70       13.61      5.42 o 
  -9   1  13       63.17       71.21      7.23 o 
  -8   1  13        0.91        0.45      5.81 o 
  -7   1  13       28.02       32.75      6.89 o 
  -6   1  13        1.08        0.85      5.14 o 
  -5   1  13        0.88        2.65      5.36 o 
  -4   1  13        2.57        0.90      5.36 o 
  -3   1  13        0.44        1.81      5.59 o 
  -2   1  13        3.29       -3.67      6.44 o 
  -1   1  13        2.19        5.70      6.55 o 
   0   1  13       31.74       35.68      7.11 o 
   1   1  13       34.02       32.46      8.30 o 
   2   1  13      130.23      137.10     11.30 o 
   3   1  13        4.12        6.04      6.55 o 
   4   1  13        4.27       -4.01      6.72 o 
   5   1  13        1.73       -8.41      6.89 o 
   6   1  13        3.79        0.00      5.98 o 
 -18   2  13        2.73       -0.62      6.32 o 
 -17   2  13        2.16        6.60      6.55 o 
 -16   2  13        3.97       -4.57      7.00 o 
 -15   2  13        3.34       -6.60      7.17 o 
 -14   2  13       20.22       16.43      7.11 o 
 -13   2  13      166.78      199.34     12.54 o 
 -12   2  13        1.82       -2.48      6.32 o 
 -11   2  13      121.83      129.93     10.51 o 
 -10   2  13        1.86        1.41      5.81 o 
  -9   2  13       13.88        0.90      6.44 o 
  -8   2  13       77.13       71.50      7.96 o 
  -7   2  13       12.39       14.11      5.59 o 
  -6   2  13       22.08       21.34      5.65 o 
  -5   2  13        6.13        2.31      5.98 o 
  -4   2  13        0.59       -2.77      5.87 o 
  -3   2  13        1.52        6.10      5.76 o 
  -2   2  13       23.17       23.03      6.66 o 
  -1   2  13      112.33       97.49     10.17 o 
   0   2  13      549.93      560.73     19.25 o 
   1   2  13      109.35       91.95     11.58 o 
   2   2  13        2.68       13.60      6.94 o 
   3   2  13        0.19       -7.96      7.73 o 
   4   2  13        4.13       -2.37      7.45 o 
   5   2  13        0.00       -3.73      5.87 o 
 -17   3  13        0.35        1.92      7.00 o 
 -16   3  13       27.20       36.87      8.13 o 
 -15   3  13        0.19       12.19      6.15 o 
 -14   3  13       55.70       63.36      9.77 o 
 -13   3  13       57.31       47.71      9.09 o 
 -12   3  13      113.21      113.25     10.73 o 
 -11   3  13       38.42       34.89      7.79 o 
 -10   3  13        0.72        7.06      5.25 o 
  -9   3  13       30.68       32.13      7.06 o 
  -8   3  13        0.08        2.94      5.48 o 
  -7   3  13        0.43       -3.39      6.04 o 
  -6   3  13       21.66       20.89      6.44 o 
  -5   3  13        0.41       11.23      4.91 o 
  -4   3  13        2.23        7.40      5.48 o 
  -3   3  13       11.98        7.51      6.44 o 
  -2   3  13        0.06        4.57      5.64 o 
  -1   3  13       52.18       58.05      9.54 o 
   0   3  13        0.04       -6.44      7.34 o 
   1   3  13       17.46        6.10      7.28 o 
   2   3  13        6.98        8.64      6.83 o 
   3   3  13       32.78       38.84      9.37 o 
   4   3  13        3.65        1.24      7.23 o 
   5   3  13       20.60       35.74      8.30 o 
 -16   4  13        8.55       17.44      7.68 o 
 -15   4  13       38.27       46.75      8.58 o 
 -14   4  13       47.63       40.99     10.28 o 
 -13   4  13       10.89        8.75      7.40 o 
 -12   4  13       21.53       35.85      7.45 o 
 -11   4  13       54.96       65.61      9.32 o 
 -10   4  13        1.10        7.62      6.04 o 
  -9   4  13       11.73        8.07      7.00 o 
  -8   4  13        0.08       -7.96      6.15 o 
  -7   4  13       33.12       24.33      6.66 o 
  -6   4  13        0.27       -0.51      7.06 o 
  -5   4  13        9.94       14.85      5.76 o 
  -4   4  13        3.82       -1.07      6.77 o 
  -3   4  13        3.95        9.20      7.11 o 
  -2   4  13        0.36        0.00      6.89 o 
  -1   4  13        5.63        8.47      7.00 o 
   0   4  13        9.86       -6.38      8.41 o 
   1   4  13       53.31       52.00      9.54 o 
   2   4  13       48.10       51.27      9.32 o 
   3   4  13       12.70       10.22      8.41 o 
 -13   5  13       95.78      105.95     11.46 o 
 -12   5  13       40.61       51.04      8.98 o 
 -11   5  13       17.63       26.82      7.68 o 
 -10   5  13       18.93        8.41      6.77 o 
  -9   5  13       22.34       21.28      6.94 o 
  -8   5  13        3.77        4.12      7.06 o 
  -7   5  13        0.96        7.00      4.74 o 
  -6   5  13        4.24       -3.50      5.70 o 
  -5   5  13       17.82       33.31      8.02 o 
  -4   5  13        5.08        0.00      7.23 o 
  -3   5  13        1.54       13.15      6.49 o 
  -2   5  13        1.40        4.85      5.98 o 
  -1   5  13        5.25       10.50      7.56 o 
   0   5  13        0.00       -5.70      7.17 o 
  -7   6  13       11.45        0.00      8.69 o 
  -6   6  13        0.16        3.22      7.39 o 
  -5   6  13        0.78        4.57      7.00 o 
 -18   0  14        2.86       -2.54      6.66 o 
 -17   0  14        6.03       -6.66      6.66 o 
 -16   0  14       37.64       58.15      9.20 o 
 -15   0  14        0.00        1.13      6.32 o 
 -14   0  14        0.85       -8.13      6.83 o 
 -13   0  14      111.32      119.24     10.90 o 
 -12   0  14       29.79       17.28      6.55 o 
 -11   0  14       24.18       32.75      7.28 o 
 -10   0  14       10.16        3.90      5.65 o 
  -9   0  14        5.27        0.51      5.65 o 
  -8   0  14      237.35      188.97     11.36 o 
  -7   0  14        8.92       21.79      7.40 o 
  -6   0  14      166.50      160.53     10.96 o 
  -5   0  14      237.07      254.65     13.34 o 
  -4   0  14       95.76      104.60      9.09 o 
  -3   0  14       18.55       20.72      7.11 o 
  -2   0  14        3.36       11.12      6.38 o 
  -1   0  14      111.51      123.87     11.35 o 
   0   0  14      259.45      209.72     13.51 o 
   1   0  14       43.58       68.60      8.53 o 
   2   0  14        5.80        4.01      7.17 o 
   3   0  14       11.53       -4.80      8.13 o 
   4   0  14       17.53       24.33      8.69 o 
 -18   1  14       37.27       25.58      9.71 o 
 -17   1  14        8.11        7.96      7.06 o 
 -16   1  14        8.95        5.87      6.72 o 
 -15   1  14       44.89       74.08      9.09 o 
 -14   1  14      108.47      150.19     11.35 o 
 -13   1  14        0.21       -4.74      6.94 o 
 -12   1  14       45.92       54.04      8.41 o 
 -11   1  14       18.26        8.02      6.10 o 
 -10   1  14       24.82       19.20      6.44 o 
  -9   1  14      179.55      178.00     11.30 o 
  -8   1  14      154.05      160.01     11.30 o 
  -7   1  14        8.87       15.36      7.17 o 
  -6   1  14       28.99       44.21      7.17 o 
  -5   1  14        0.54        9.71      6.21 o 
  -4   1  14        0.13       -6.89      6.21 o 
  -3   1  14        4.26        6.49      6.72 o 
  -2   1  14       44.84       51.04      9.26 o 
  -1   1  14        2.18       -3.67      6.66 o 
   0   1  14        9.84       17.84      7.28 o 
   1   1  14      115.33      116.92     10.96 o 
   2   1  14       12.97       29.64      7.73 o 
   3   1  14        9.26        3.05      7.06 o 
   4   1  14        0.00      -11.94      7.96 o 
 -17   2  14        0.00       -3.16      7.56 o 
 -16   2  14        4.99       10.90      7.56 o 
 -15   2  14        3.17        2.31      7.40 o 
 -14   2  14       20.82       32.18      7.11 o 
 -13   2  14       35.48       28.96      7.79 o 
 -12   2  14        1.60        4.29      6.15 o 
 -11   2  14        4.63        3.61      6.38 o 
 -10   2  14       99.39       85.40      8.75 o 
  -9   2  14        0.19        6.55      5.14 o 
  -8   2  14        8.89       12.98      6.55 o 
  -7   2  14       44.10       40.37      8.13 o 
  -6   2  14        1.65       -4.01      6.89 o 
  -5   2  14       13.83       24.11      6.49 o 
  -4   2  14       37.69       42.74      7.68 o 
  -3   2  14        0.41      -10.33      7.00 o 
  -2   2  14      196.50      214.85     13.84 o 
  -1   2  14      113.00      117.77     11.92 o 
   0   2  14        0.14       -6.15      8.02 o 
   1   2  14       11.86       25.97      8.19 o 
   2   2  14       71.33       64.09     10.16 o 
   3   2  14        0.02        3.73      7.17 o 
   4   2  14        0.44       14.28      6.27 o 
 -16   3  14        7.68       11.46      7.79 o 
 -15   3  14       67.46       85.27     10.45 o 
 -14   3  14        8.06        1.19      7.34 o 
 -13   3  14       48.04       60.02      8.41 o 
 -12   3  14       44.00       68.09      9.03 o 
 -11   3  14      122.91      134.44     10.96 o 
 -10   3  14       19.26        9.20      6.72 o 
  -9   3  14       22.58       24.62      6.89 o 
  -8   3  14       21.43       34.49      7.34 o 
  -7   3  14        1.84        7.96      6.55 o 
  -6   3  14        1.31        2.09      6.55 o 
  -5   3  14        1.50        2.15      6.38 o 
  -4   3  14        2.64       -5.42      7.28 o 
  -3   3  14        8.62       15.36      7.06 o 
  -2   3  14        0.03       -5.59      6.49 o 
  -1   3  14        6.91        8.58      7.34 o 
   0   3  14        9.16        2.94      7.06 o 
   1   3  14        4.25       13.94      6.94 o 
   2   3  14       51.70       66.01      8.75 o 
 -14   4  14        3.65       -7.62      8.41 o 
 -13   4  14       62.05       66.24     10.16 o 
 -12   4  14        0.03      -12.02      8.02 o 
 -11   4  14       66.89       84.76     10.16 o 
 -10   4  14        3.32        4.06      7.56 o 
  -9   4  14        0.18       -6.94      6.60 o 
  -8   4  14       21.21       -4.01      7.51 o 
  -7   4  14        5.35        4.01      7.00 o 
  -6   4  14        2.73        0.00      7.28 o 
  -5   4  14       15.04        6.89      7.45 o 
  -4   4  14       66.38       70.36      9.77 o 
  -3   4  14        0.50       -5.31      7.45 o 
  -2   4  14       16.55       19.82      8.24 o 
  -1   4  14       47.01       49.18      9.32 o 
   0   4  14       38.15       39.69      9.09 o 
   1   4  14       16.08       24.67      7.85 o 
 -11   5  14       10.05       24.56      7.79 o 
 -10   5  14       14.71       17.22      8.02 o 
  -9   5  14        0.35        3.16      7.06 o 
  -8   5  14        0.87       -5.64      7.73 o 
  -7   5  14        0.24        4.40      6.55 o 
  -6   5  14        0.74        7.51      6.83 o 
  -5   5  14        5.13        6.94      8.30 o 
  -4   5  14        1.41      -11.40      7.96 o 
  -3   5  14       21.56       27.04      8.64 o 
 -17   1  15       34.85       34.84      9.37 o 
 -16   1  15       23.70       17.45      8.30 o 
 -15   1  15        1.21       -5.42      7.00 o 
 -14   1  15        5.97       18.06      6.27 o 
 -13   1  15       98.53      122.62     10.84 o 
 -12   1  15        5.68       17.16      5.93 o 
 -11   1  15        0.71       -1.64      6.04 o 
 -10   1  15       14.60       17.67      6.38 o 
  -9   1  15       20.35       18.01      6.55 o 
  -8   1  15       71.94       69.57      9.15 o 
  -7   1  15        3.64        6.32      6.72 o 
  -6   1  15        3.52       -5.81      6.77 o 
  -5   1  15        0.59      -11.77      7.85 o 
  -4   1  15        9.78       17.27      7.40 o 
  -3   1  15        0.07       -8.81      7.56 o 
  -2   1  15       56.92       56.86      9.15 o 
  -1   1  15       52.18       50.25      9.54 o 
   0   1  15       26.42       23.82      8.58 o 
   1   1  15       18.98       14.11      8.92 o 
   2   1  15        1.04        1.30      7.23 o 
 -16   2  15       22.64       19.82      8.58 o 
 -15   2  15        9.11       21.06      7.96 o 
 -14   2  15       18.10       11.40      9.09 o 
 -13   2  15       29.91       32.80      7.51 o 
 -12   2  15        5.51        2.31      6.94 o 
 -11   2  15        6.03       15.19      5.59 o 
 -10   2  15        0.01       -2.77      6.38 o 
  -9   2  15        4.28        1.07      7.40 o 
  -8   2  15      107.34       93.25     10.11 o 
  -7   2  15        3.03        4.91      6.89 o 
  -6   2  15        4.08        8.75      7.28 o 
  -5   2  15       10.22       11.57      7.45 o 
  -4   2  15        0.16       -3.33      7.51 o 
  -3   2  15        1.01       -1.13      7.45 o 
  -2   2  15       12.03       18.57      8.24 o 
  -1   2  15        2.42       -1.81      6.94 o 
   0   2  15        4.37        1.24      7.56 o 
   1   2  15        4.93       13.27      7.34 o 
 -15   3  15       32.22       39.58      8.86 o 
 -14   3  15       25.61       35.34      8.81 o 
 -13   3  15        6.22       14.79      6.89 o 
 -12   3  15        1.82        6.60      6.21 o 
 -11   3  15       12.59       25.46      8.07 o 
 -10   3  15       51.41       44.38      8.30 o 
  -9   3  15       16.28        1.75      7.68 o 
  -8   3  15       34.74       34.50      6.61 o 
  -7   3  15        1.18      -11.52      7.79 o 
  -6   3  15        0.90        1.13      7.28 o 
  -5   3  15        4.77        4.63      7.28 o 
  -4   3  15        2.17       -1.75      7.00 o 
  -3   3  15       15.13       27.55      8.52 o 
  -2   3  15        3.95        5.48      8.13 o 
  -1   3  15        6.94       36.30      7.90 o 
   0   3  15        9.41       23.15      8.35 o 
 -12   4  15       47.57       38.00      9.71 o 
 -11   4  15       14.40       12.02      8.64 o 
 -10   4  15        1.23       -9.37      7.90 o 
  -9   4  15        1.42        5.59      7.34 o 
  -8   4  15        4.72        9.88      6.72 o 
  -7   4  15        0.07       -3.10      6.77 o 
  -6   4  15        0.42        1.24      6.83 o 
  -5   4  15        1.70       -0.62      7.45 o 
  -4   4  15       31.24       35.34      8.36 o 
  -3   4  15       31.22       40.31      9.60 o 
 -15   0  16       47.27       49.52     10.67 o 
 -14   0  16        4.94       15.47      7.28 o 
 -13   0  16        0.21        6.04      6.89 o 
 -12   0  16        3.42        9.48      5.93 o 
 -11   0  16        8.22        7.00      7.11 o 
 -10   0  16        1.60        7.51      6.49 o 
  -9   0  16       28.84       12.59      8.58 o 
  -8   0  16       69.27       52.40      9.83 o 
  -7   0  16       83.07       58.17      9.77 o 
  -6   0  16        4.31        7.45      6.44 o 
  -5   0  16        7.06       19.14      7.56 o 
  -4   0  16        2.98        7.06      7.23 o 
  -3   0  16        9.57       23.37      9.43 o 
  -2   0  16       45.49       60.64     10.33 o 
  -1   0  16       20.96       38.33      9.99 o 
   0   0  16        0.19       15.52      6.72 o 
 -15   1  16        5.62       -5.14      7.96 o 
 -14   1  16        3.26       -8.13      7.90 o 
 -13   1  16        0.22        4.85      6.38 o 
 -12   1  16        7.09       -0.62      6.83 o 
 -11   1  16        3.51        8.81      5.87 o 
 -10   1  16        3.26        1.19      6.89 o 
  -9   1  16       18.80        9.82      7.73 o 
  -8   1  16       39.69       27.04      8.30 o 
  -7   1  16       15.70       13.83      9.37 o 
  -6   1  16        0.42       -1.13      7.73 o 
  -5   1  16        1.44        0.00      7.06 o 
  -4   1  16        1.41      -11.85      7.90 o 
  -3   1  16        6.47        0.62      8.02 o 
  -2   1  16       11.26       25.35      8.52 o 
  -1   1  16       22.17       16.49      9.09 o 
 -14   2  16        0.04        2.54      7.79 o 
 -13   2  16        3.17        5.02      6.94 o 
 -12   2  16       34.96       38.79      7.79 o 
 -11   2  16       14.77        2.43      6.77 o 
 -10   2  16        2.05        1.81      7.11 o 
  -9   2  16        1.19      -12.11      8.07 o 
  -8   2  16       10.34        7.11      7.56 o 
  -7   2  16        8.56        5.36      8.69 o 
  -6   2  16       13.76       21.51      8.52 o 
  -5   2  16        0.08        8.47      7.11 o 
  -4   2  16        0.01        2.43      7.28 o 
  -3   2  16       63.63       82.22     10.56 o 
  -2   2  16        2.08        3.84      8.41 o 
 -12   3  16        9.23       10.33      8.19 o 
 -11   3  16        2.11        1.92      6.49 o 
 -10   3  16        0.64        1.86      8.24 o 
  -9   3  16        4.44        5.02      8.58 o 
  -8   3  16       30.72       44.26      8.86 o 
  -7   3  16        2.77        4.97      8.02 o 
  -6   3  16        0.58        5.64      7.90 o 
  -5   3  16       17.19       30.37      8.36 o 
  -4   3  16        1.44       12.19      7.06 o 
 -12   1  17        0.75       -8.35      7.06 o 
 -11   1  17       12.05        9.54      8.58 o 
 -10   1  17        1.26        5.65      6.83 o 
  -9   1  17       12.61        7.51      8.30 o 
  -8   1  17       21.50       15.07      8.81 o 
  -7   1  17        2.04       14.45      7.23 o 
  -6   1  17        0.24       -1.92      8.30 o 
  -5   1  17        0.08      -10.89      8.47 o 
 -10   2  17        0.76        7.11      6.89 o 
  -9   2  17        3.37       -0.62      7.40 o 
  -8   2  17        5.89       23.88      7.11 o 
  -7   2  17       49.36       32.35     10.05 o 
                                                 
